# Supplementary material for: The reduction in maize leaf growth under mild drought affects the transition between cell division and cell expansion and cannot be restored by elevated gibberellic acid levels
Source: Plant Biotechnol J. 2017 Sep 4;16(2):615–27. doi: 10.1111/pbi.12801 (PMC5787831; doi:10.1111/pbi.12801)
Supplement: Supplementary file 1 — Table S1 The differentially expressed transcripts along the leaf gradient in the merged well‐watered and non‐transgenic GA20OX‐1 OE control data set. [file PBI-16-615-s002.xlsx]

## Sheet: (A)
(A) Overview of all differentially expressed genes along the leaf gradient in the merged well-watered control and GA20OX-1OE data set.
control samples along the leaf gradient	number of differentially expressed genes (FC>│2│, FDR<0.05)	up	down	sum
merged well-watered control and non-transgenic GA20OX-1OE control	sample 0-0.5 and 0.5-1.0	113	79	192
	sample 0.5-1.0 and 1.0-1.5	56	59	115
	sample 1.0-1.5 and 1.5-2.0	41	37	78
	sample 1.5-2.0 and 2.0-2.5	16	10	26
	sample 2.0-2.5 and 2.5-3.0	36	23	59
	sample 2.5-3.0 and 3.0-3.5	46	2	48
	sample 3.0-3.5 and 3.5-4.0	38	3	41
	sample 3.5-4.0 and 4.0-5.0	63	181	244
	sample 4.0-5.0 and 8.0-9.0	611	661	1272
FC: fold change; FDR: false discovery rate.		1020	1055	2075

## Sheet: (B)
(B) Lists of genes that were downregulated along the leaf gradient in the merged well-watered control and GA20OX-1OE data set.
sample 0-0.5 and 0.5-1.0	annotation	sample 0.5-1.0 and 1.0-1.5	annotation	sample 1.0-1.5 and 1.5-2.0	annotation	sample 1.5-2.0 and 2.0-2.5	annotation	sample 2.0-2.5 and 2.5-3.0	annotation	sample 2.5-3.0 and 3.0-3.5	annotation	sample 3.0-3.5 and 3.5-4.0	annotation	sample 3.5-4.0 and 4.0-5.0	annotation	sample 4.0-5.0 and 8.0-9.0	annotation
GRMZM2G000842	transcription factor TGA6 (LOC100284557), mRNA, TGACG-sequence-specific DNA-binding protein TGA	GRMZM2G001660	nucleotide-binding protein subunit gamma 3	GRMZM2G004012	Basic blue protein	GRMZM2G000825	No description available.	GRMZM2G005715	No description available.	GRMZM2G008593	pectinesterase-2	GRMZM2G341036		AC189750.4_FG004	adenosine 5'-phosphosulfate reductase-like1;adenosine 5'-phosphosulfate reductase-like1, adenylylsulfate reductase 1, chloroplastic	AC149475.2_FG003	alpha type-5, proteasome subunit alpha type 5
GRMZM2G003752	fasciclin-like arabinogalactan protein 10, Fasciclin-like arabinogalactan protein 8	GRMZM2G030523	Proliferating cell nuclear antigen, proliferating cell nuclear antigen1;Proliferating cell nuclear antigen (PCNA), Proliferating cellular nuclear antigen 1	GRMZM2G008196	No description available.	GRMZM2G004160	chemocyanin, Basic blue protein	GRMZM2G009627	Vegetative incompatibility protein HET-E-1	GRMZM2G015872	Plant protein of unknown function (DUF868)	GRMZM2G093090	Aquaporin TIP4-4	AC199439.4_FG005	78 kDa glucose-regulated protein	AC149818.2_FG001	Ras-related protein Rab, ras-related protein Rab-18
GRMZM2G005996	Mechanosensitive ion channel protein	GRMZM2G041527	MRP protein subunit POP1	GRMZM2G011401	BRASSINOSTEROID INSENSITIVE 1-associated receptor kinase 1	GRMZM2G020974	shugoshin-1	GRMZM2G010105	Chromatin assembly factor 1 subunit FSM, LOC100192825 (cl16119_1c), mRNA			GRMZM2G141376	L-ascorbate oxidase	AC206968.3_FG003	LOC100284700, Probable 26S proteasome regulatory subunit rpn-6.2	AC155610.2_FG007	hydroxypalmitate O-feruloyl transferase
GRMZM2G009406	Dof zinc finger protein DOF3	GRMZM2G044762	5'-triphosphate nucleotidohydrolase	GRMZM2G012566	No description available.	GRMZM2G026558	No description available.	GRMZM2G014826	No description available.					AC209987.4_FG002	epiaristolochene 1,3-dihydroxylase	AC194425.3_FG005	No description available.
GRMZM2G010274		GRMZM2G056231	Probable histone H2A variant	GRMZM2G013657	AP2-like ethylene-responsive transcription factor At2g41710	GRMZM2G062524	threonine-protein kinase TIO	GRMZM2G031572	Probable serine protease EDA2, prolyl carboxypeptidase like protein					AC215201.3_FG005	RuBisCO large subunit-binding protein subunit alpha, chloroplastic	AC197016.3_FG003
GRMZM2G011590	Probable peptide/nitrate transporter	GRMZM2G062333	Zygotic DNA replication licensing factor mcm6-B	GRMZM2G026560	Chromosome-associated kinesin KIF4	GRMZM2G064613	activated protein kinase kinase kinase NPK1	GRMZM2G044128	Centromere/microtubule-binding protein CBF5					AC233785.2_FG007	No description available.	AC198206.5_FG001	gulono-1,4-lactone dehydrogenase
GRMZM2G012758	LOC100280934, endo-1,3-beta-glucosidase, basic	GRMZM2G064503	No description available.	GRMZM2G029536	nucleotide binding protein, checkpoint protein BUB3	GRMZM2G123440	No description available.	GRMZM2G056231	Probable histone H2A variant					AC233871.1_FG003	calcium-dependent protein kinase, isoform AK1, Calcium-dependent protein kinase	AC198418.3_FG005	box ATP-dependent RNA helicase 3, chloroplastic
GRMZM2G016958	IAA-amino acid hydrolase ILR1-like	GRMZM2G065205	replication licensing factor MCM7 homologue, licensing factor MCM7	GRMZM2G034647	cyclin1;cyclin1, G2/mitotic-specific cyclin	GRMZM2G176047	Kinesin-like protein	GRMZM2G070255	No description available.					AC233953.1_FG004	Receptor like protein kinase	AC198518.3_FG002	SAM domain family protein, bicaudal C homolog 1-B
GRMZM2G017110	Glutamate decarboxylase, glutamate decarboxylase	GRMZM2G067373	DEP domain-containing mTOR-interacting protein	GRMZM2G034828	Kinesin-like protein KIN12A, Kinesin heavy chain Fragment	GRMZM2G358389		GRMZM2G075978	Minichromosome maintenance protein 5					AC234156.1_FG005	Fasciclin-like arabinogalactan protein 7, fasciclin-like arabinogalactan protein 7	AC202185.4_FG004	Small heat shock protein, chloroplastic, hsp20/alpha crystallin family protein
GRMZM2G018951	Kinesin-like protein	GRMZM2G071025	CHD3-type chromatin-remodeling factor PICKLE	GRMZM2G036340	Gibberellin 3-beta-dioxygenase 2-2	GRMZM2G369260	delta DNA polymerase, polymerase delta subunit 4	GRMZM2G107540	Histone H2A					GRMZM2G002391	Equilibrative nucleotide transporter 1, nucleoside transporter	AC203966.5_FG003	Probable carbohydrate esterase At4g34215, receptor protein kinase-like protein
GRMZM2G019686	Flowering-promoting factor 1-like protein 2, LOC100284002	GRMZM2G075978	Minichromosome maintenance protein 5	GRMZM2G042754	No description available.			GRMZM2G115329	No description available.					GRMZM2G002898	P450 89A9	AC206642.4_FG001	60S ribosomal protein L35, 60S ribosomal protein L35
GRMZM2G027056	No description available.	GRMZM2G091168	No description available.	GRMZM2G046055	Histone H2A, Histone H2A			GRMZM2G125148	Nucleolar protein 58					GRMZM2G003752	fasciclin-like arabinogalactan protein 10, Fasciclin-like arabinogalactan protein 8	AC209819.3_FG012	Rac-like GTP-binding protein, Rho-related protein from plants 7;Rho-related protein from plants 7
GRMZM2G030831	Cytochrome P450	GRMZM2G096458	Chromatin assembly factor 1 subunit FSM	GRMZM2G063647	No description available.			GRMZM2G125889						GRMZM2G006937	cycloartenol synthase, Amyrin Synthase	AC210173.4_FG005	Amorpha-4,11-diene 12-monooxygenase, Cytochrome P450 CYP84A33v1
GRMZM2G030862	base biosynthesis protein 2a	GRMZM2G100639	ROA protein 1;DNA replication licensing factor MCM3 homolog 2 (Replication origin activator 2)(ROA-2), DNA replication licensing factor MCM3 homolog 1, Zygotic DNA replication licensing factor mcm3, DNA replication licensing factor MCM3 homolog 3, DNA replication licensing factor MCM3 homolog 2	GRMZM2G067298	No description available.			GRMZM2G130625	No description available.					GRMZM2G011513	Elicitor-responsive protein 3	AC210517.3_FG003	shock protein, chloroplastic
GRMZM2G031613	phosphofructokinase 4, chloroplastic	GRMZM2G108418	SCF E3 ubiquitin ligase complex F-box protein grrA	GRMZM2G071307	No description available.			GRMZM2G131554	No description available.					GRMZM2G016254	terpene synthase 6, (E)-beta-farnesene synthase	AC211164.5_FG004	Lignin-forming anionic peroxidase
GRMZM2G033566	Anther-specific proline-rich protein APG, anther-specific proline-rich protein APG	GRMZM2G108865	Dof zinc finger protein DOF3	GRMZM2G073671	cyclin3, Cyclin-B2-2			GRMZM2G179976	acidic ribosomal protein P0					GRMZM2G018103	Serine incorporator 1	AC211652.4_FG001	No description available.
GRMZM2G040924	P-type R2R3 Myb protein, Trichome differentiation protein GL1	GRMZM2G114276	BRASSINOSTEROID INSENSITIVE 1-associated receptor kinase 1	GRMZM2G084549				GRMZM2G322413	60S ribosomal protein L18					GRMZM2G026026		AC212859.3_FG008	NAC transcription factor NAM
GRMZM2G044104	Dirigent protein	GRMZM2G115245	polymerase delta catalytic subunit	GRMZM2G088874	No description available.			GRMZM2G329789						GRMZM2G027535	BSD domain containing protein (LOC100282894), mRNA	AC220970.4_FG002	No description available.
GRMZM2G050514	Glutamine synthetase root isozyme 1, Glutamine synthetase root isozyme 5, Glutamine synthetase root isozyme 1 (EC 6.3.1.2)(GS122)(Glutamate--ammonia ligase), Glutamine synthetase	GRMZM2G116185	No description available.	GRMZM2G098828	activated protein kinase kinase kinase NPK1			GRMZM2G395983	No description available.					GRMZM2G027835	Dihydrodipicolinate synthase, chloroplastic Precursor (DHDPS)(EC 4.2.1.52), 4-hydroxy-tetrahydrodipicolinate synthase, 4-hydroxy-tetrahydrodipicolinate synthase, chloroplastic	AC231180.2_FG001	Protein FAR-RED ELONGATED HYPOCOTYL 3
GRMZM2G051005	Anthranilate N-benzoyltransferase protein	GRMZM2G123714	LOC100284241, endo-1,3-beta-glucosidase-like protein	GRMZM2G107737	No description available.			GRMZM2G450055	Minichromosome maintenance protein 5					GRMZM2G027886	LOC100282098, dehydrocholesterol reductase	AC233952.1_FG008	Zinc finger protein
GRMZM2G053503	ethylene-responsive factor-like protein 1, Ethylene-responsive transcription factor	GRMZM2G123920	Kinetochore protein Nuf2, nuf2 family protein	GRMZM2G109159	Reticulon-like protein			GRMZM2G464011	No description available.					GRMZM2G029184	fiber protein Fb34	GRMZM2G000166	No description available.
GRMZM2G054115	Alliin lyase	GRMZM2G125424	Beta-(1--2)glucan export ATP-binding/permease protein NdvA	GRMZM2G115825	No description available.			GRMZM5G832491	No description available.					GRMZM2G029204		GRMZM2G000581	Probable beta-1,4-xylosyltransferase IRX10, secondary cell wall-related glycosyltransferase family 47
GRMZM2G060216	TGACG-sequence-specific DNA-binding protein TGA, liguleless2;liguleless2	GRMZM2G127431	No description available.	GRMZM2G136838	Kinesin-like protein NACK1, Kinesin heavy chain Fragment			GRMZM5G850455	Uncharacterized GPI-anchored protein At1g27950					GRMZM2G030252	WAT1-related protein	GRMZM2G000718	Novel plant SNARE 13, novel plant SNARE 11
GRMZM2G062718	Probable 3-ketoacyl-CoA synthase 2	GRMZM2G127537	zipper protein HOX11	GRMZM2G138198	inactive leucine-rich repeat receptor-like protein kinase At1g50610									GRMZM2G032095	Probable 3-ketoacyl-CoA synthase 2	GRMZM2G001169	LOC100285663
GRMZM2G064948	No description available.	GRMZM2G129147	Growth-regulating factor 3, putative growth-regulating factor 5	GRMZM2G138886	Cyclin-B2-1, cyclin B2									GRMZM2G033630	Putative serine carboxypeptidase-like 23, LOC100285510	GRMZM2G001541	No description available.
GRMZM2G066341	No description available.	GRMZM2G129987	protein DnaJ, chaperone protein dnaJ 6	GRMZM2G141208	LOC100284360, 65-kDa microtubule-associated protein									GRMZM2G036217	Alcohol-forming fatty acyl-CoA reductase	GRMZM2G001660	nucleotide-binding protein subunit gamma 3
GRMZM2G068947	12-oxo-phytodienoic acid reductase6;12-oxo-phytodienoic acid reductase6, oxophytodienoate reductase-like protein 1	GRMZM2G133952	Putative MutL protein homolog 1	GRMZM2G158526	centromeric histone H3;centromeric histone H3									GRMZM2G039886	protein DnaJ, dnaJ subfamily B member 5	GRMZM2G001918	Protein TOC75, chloroplastic
GRMZM2G070442	No description available.	GRMZM2G143253	rac GTPase activating protein, Rho GTPase-activating protein 4	GRMZM2G168249	Origin recognition complex subunit 1									GRMZM2G045057	Auxin transporter-like protein	GRMZM2G002173	Phosphopantothenate--cysteine ligase, phosphopantothenate--cysteine ligase
GRMZM2G070825	esterase/lipase At5g45910	GRMZM2G145027	Dynein light chain 1, cytoplasmic, microtubule motor	GRMZM2G325783	Protein TPX2									GRMZM2G049538	sandaracopimara-8(14),15-diene synthase, Acyclic sesquiterpene synthase, terpene synthase1;terpene synthase1	GRMZM2G002286	hydrolase domain-containing protein 17B, esterase/lipase/thioesterase
GRMZM2G071846	Adenine phosphoribosyltransferase, adenine phosphoribosyltransferase 2	GRMZM2G159110	Osmotin-like protein	GRMZM2G371176	Protein IQ-DOMAIN									GRMZM2G049641	No description available.	GRMZM2G002523	Cellulose synthase A catalytic subunit
GRMZM2G076987	Receptor like protein kinase, receptor-like serine-threonine protein kinase	GRMZM2G161760	No description available.	GRMZM2G395983	No description available.									GRMZM2G050286	Arabinogalactan peptide, AGP20	GRMZM2G003165	Fasciclin-like arabinogalactan protein 2
GRMZM2G079440	Dehydrin DHN1, Water stress-inducible protein Rab21, dehydrin1;Dehydrin DHN1 (M3)(RAB-17 protein)	GRMZM2G162175	cupin, RmlC-type	GRMZM2G416677	No description available.									GRMZM2G052389	Putative peroxisomal acyl-coenzyme A oxidase 1.2	GRMZM2G003635	protein DnaJ
GRMZM2G079805	Cyclopropane-fatty-acyl-phospholipid synthase	GRMZM2G162445	Zygotic DNA replication licensing factor mcm3	GRMZM2G430680	Callose synthase									GRMZM2G053322	sulfoquinovose synthase, chloroplastic, UDP-sulfoquinovose synthase	GRMZM2G003794	Probable endo-1,4-beta-xylanase C, LOC100281517
GRMZM2G083935	UDP-glycosyltransferase 85A7	GRMZM2G164787	Polyubiquitin-C, polyubiquitin containing 7 ubiquitin monomers	GRMZM2G436981	125 kDa kinesin-related protein									GRMZM2G055025	Putative mitochondrial outer membrane protein porin 5, outer mitochondrial membrane protein porin	GRMZM2G003852	LOC100282087, Oligosaccharyltransferase complex subunit OSTC
GRMZM2G084821	No description available.	GRMZM2G166430	No description available.	GRMZM2G495626	Cyclin-dependent kinase									GRMZM2G055698	Rhomboid-like protease	GRMZM2G004828	seed maturation protein, Reticulon-like protein B8
GRMZM2G089850	Dof zinc finger protein DOF3	GRMZM2G168441	No description available.	GRMZM5G817395	Kinesin-like protein, kinesin-4									GRMZM2G056686	No description available.	GRMZM2G004990	No description available.
GRMZM2G092581	Copper transport protein ATX1	GRMZM2G172320	LOC100285835, nucleotide-binding protein subunit gamma 3	GRMZM5G877336	Phragmoplast orienting kinesin 2									GRMZM2G057733	Probable GABA transporter 2	GRMZM2G005991	No description available.
GRMZM2G093090	Aquaporin TIP4, Aquaporin TIP4-4 (Tonoplast intrinsic protein 4-4)(ZmTIP4-4)(ZmTIP4;4), Aquaporin TIP4-4	GRMZM2G175177	LOC100273758 (pco099025), mRNA, 32 kDa subunit B											GRMZM2G057789	H2 finger protein	GRMZM2G006080	Receptor-like protein kinase HERK 1
GRMZM2G099454	26 kDa endochitinase	GRMZM2G176282	Xenotropic and polytropic retrovirus receptor 1, EXS, C-terminal											GRMZM2G059964	cortical cell-delineating protein	GRMZM2G006765	Actin, cytoplasmic
GRMZM2G099862	putative growth-regulating factor 2, Growth-regulating factor 8	GRMZM2G178261	LOC100285734, Growth-regulating factor 6											GRMZM2G060866	Anther-specific proline-rich protein APG, anther-specific proline-rich protein APG	GRMZM2G006942	Exocyst complex component EXO84C
GRMZM2G101634	Probable membrane-associated kinase regulator	GRMZM2G180815	Rae1-like protein At1g80670, rae1-like protein											GRMZM2G061830	NADH-cytochrome b5 reductase, NADH-cytochrome b5 reductase-like protein	GRMZM2G007514	SCAR-like protein 1
GRMZM2G104024	No description available.	GRMZM2G305124	lysine N-methyltransferase ATXR6											GRMZM2G063949	apiose/UDP-D-xylose synthase 1, dTDP-glucose 4,6-dehydratase	GRMZM2G007885	Unconventional myosin-Va
GRMZM2G104783	cassadiene C11-alpha-hydroxylase 2	GRMZM2G327032	Maternal DNA replication licensing factor mcm6											GRMZM2G064193	gibberellin receptor GID1L2, Probable tuliposide A-converting enzyme b6, amyloplastic	GRMZM2G009097	No description available.
GRMZM2G106408	11-oxo-beta-amyrin 30-oxidase	GRMZM2G329710	No description available.											GRMZM2G065757	Aspartic proteinase oryzasin-1, aspartic proteinase oryzasin-1	GRMZM2G009365	No description available.
GRMZM2G109130	Linoleate 9S-lipoxygenase, lipoxygenase	GRMZM2G340527	Ribonucleoside-diphosphate reductase large											GRMZM2G067225	allene oxide synthase, Allene oxide synthase, chloroplastic	GRMZM2G009465	LOC542000, Proline-rich protein
GRMZM2G110044	associated endoplasmic reticulum protein 2	GRMZM2G361659	E2F transcription factor-like E2FE											GRMZM2G067583	tat pathway signal sequence family protein	GRMZM2G010257	acidic ribosomal protein P2, 60S acidic ribosomal protein P2APutative uncharacterized protein ;
GRMZM2G111436	syndrome ATP-dependent helicase homolog, Werner syndrome ATP-dependent helicase	GRMZM2G374085	No description available.											GRMZM2G067638	Molybdate-anion transporter	GRMZM2G010439	No description available.
GRMZM2G113779	promoter-binding-like protein	GRMZM2G400175	No description available.											GRMZM2G070825	esterase/lipase At5g45910	GRMZM2G010834	Phosphatidylinositol/phosphatidylcholine transfer protein
GRMZM2G118490	No description available.	GRMZM2G401147	Histone H2B, Histone H2B											GRMZM2G071021	Aldehyde dehydrogenase, cytosolic aldehyde dehydrogenase RF2C	GRMZM2G010991	LOC100283364, 60S ribosomal protein L22
GRMZM2G125853	No description available.	GRMZM2G442170	peptide N-acetylglucosaminyltransferase 110 kDa subunit											GRMZM2G071771	PVR3-like protein, Putative lipid-transfer protein DIR1	GRMZM2G011213	LOC100283099
GRMZM2G125976	BEL1-like homeodomain protein	GRMZM2G450055	Minichromosome maintenance protein 5											GRMZM2G072071	Beta-(1--2)glucan export ATP-binding/permease protein NdvA, ATP-binding cassette sub-family B member 10	GRMZM2G011357	finger protein JACKDAW, indeterminate growth1
GRMZM2G126732	aminocyclopropane-1-carboxylate oxidase, ACC oxidase20;ACC oxidase20	GRMZM2G474651	Vacuolar protein 8											GRMZM2G074358	NAC transcription factor NAM	GRMZM2G011456	arginine N-methyltransferase 5
GRMZM2G126765	Probable tyrosine-protein phosphatase At1g05000, Tyrosine specific protein phosphatase family protein	GRMZM2G492915	Histone chaperone ASF1B											GRMZM2G075719	Ras-related protein Rab	GRMZM2G012021	No description available.
GRMZM2G130149	Myb-related protein MYBAS2	GRMZM5G804783	Mini-chromosome maintenance complex-binding protein											GRMZM2G076985	Monocopper oxidase-like protein SKU5, LOC100281206	GRMZM2G012148	LOC100285369
GRMZM2G131836	cinnamoyl CoA reductase2;cinnamoyl CoA reductase2, Cinnamoyl-CoA reductase 2	GRMZM5G821139	No description available.											GRMZM2G077258	Ribulose-1,5 bisphosphate carboxylase/oxygenase large subunit N-methyltransferase	GRMZM2G012631	shock protein HSP 90, HSP protein
GRMZM2G133331	TGACG-sequence-specific DNA-binding protein TGA-2.1	GRMZM5G843141	Sugar carrier protein C											GRMZM2G077615	Putative pentatricopeptide repeat-containing protein At1g12700, mitochondrial, fertility restorer	GRMZM2G013082	P450 86B1
GRMZM2G134797	Nucleoside diphosphate kinase	GRMZM5G865319	Probable non-inhibitory serpin-Z9											GRMZM2G078472	asparagine synthetase 4, Asparagine synthetase	GRMZM2G013814	Thiamine kinase
GRMZM2G135526	L-threonine 3-dehydrogenase	GRMZM5G897818	factor C subunit 3											GRMZM2G079613	No description available.	GRMZM2G014069	Dihydroxy-acid dehydratase
GRMZM2G142315	phosphatidylinositol transfer protein CSR1, Random slug protein 5	GRMZM5G898314	Histone deacetylase HDT1											GRMZM2G079616	Taxadien-5-alpha-ol O-acetyltransferase	GRMZM2G014409	WEB family protein
GRMZM2G143460	Adiponectin receptor protein 2													GRMZM2G080546	Chloroplast stem-loop binding protein of 41 kDa b, chloroplastic	GRMZM2G014951	Cytosolic sulfotransferase
GRMZM2G147241	No description available.													GRMZM2G081886	D-3-phosphoglycerate dehydrogenase	GRMZM2G015049	Auxin-induced protein
GRMZM2G152143	No description available.													GRMZM2G082312	No description available.	GRMZM2G015603	acetyltransferase component of acetoin cleaving system
GRMZM2G155253	Probable fructose-bisphosphate aldolase 3, chloroplastic													GRMZM2G083076	26S proteasome non-ATPase regulatory subunit 13, ATPase regulatory subunit 13 homolog B	GRMZM2G015709	Anthocyanidin 3-O-glucoside 2''-O-glucosyltransferase
GRMZM2G161670	No description available.													GRMZM2G083095	T-complex protein 1 subunit theta	GRMZM2G015872	No description available.
GRMZM2G170400	Phosphoethanolamine N-methyltransferase 3													GRMZM2G083173	Monosaccharide-sensing protein 3, LOC100285573	GRMZM2G016184	Transmembrane protein 56
GRMZM2G327189	Dof zinc finger protein DOF1													GRMZM2G084195	Histone H4.3, Histone H4, Histone H4, Histone H4	GRMZM2G016457	No description available.
GRMZM2G341959	flavonol 4-sulfotransferase, Cytosolic sulfotransferase													GRMZM2G084279	LOC100282665, Fruit protein pKIWI502	GRMZM2G017237	I inositol 1,4,5-trisphosphate 5-phosphatase CVP2
GRMZM2G360234	Cell surface													GRMZM2G084881	monodehydroascorbate reductase, cytoplasmic isoform 4	GRMZM2G017382	LOC100284647, Palmitoyl-acyl carrier protein thioesterase, chloroplastic
GRMZM2G383404	anthocyanidin 3-O-glucosyltransferase, Putative UDP-glucose flavonoid 3-O-glucosyltransferase 3													GRMZM2G085661	Cytochrome P450 71C4 (EC 1.14.-.-)(Protein benzoxazineless 2), Amorpha-4,11-diene 12-monooxygenase, indole-2-monooxygenase	GRMZM2G017991	LOC100282844
GRMZM2G394450	fructosyltransferase/2,1-fructan:2,1-fructan 1-fructosyltransferase, Beta-fructofuranosidase 1, Beta-fructofuranosidase 1 Precursor (EC 3.2.1.26)(Sucrose 1)(Invertase 1)													GRMZM2G085747	enzyme 59 kDa isoform, mitochondrial, Malic enzyme	GRMZM2G018992	plant-specific domain TIGR01615 family protein
GRMZM2G394941	Dof zinc finger protein													GRMZM2G087041	Rhodanese-like domain-containing protein 9, chloroplastic, LOC100280883	GRMZM2G019373	No description available.
GRMZM2G400602	Probable peptide/nitrate transporter													GRMZM2G087878	No description available.	GRMZM2G019515	Probable indole-3-pyruvate monooxygenase, disulfide oxidoreductase/ monooxygenase/ oxidoreductase
GRMZM2G441906	Monothiol glutaredoxin-S2, Grx_A2 - glutaredoxin subgroup III													GRMZM2G092338	nodulin-like protein 1, LOC100285354	GRMZM2G019777	U-box domain-containing protein 16
GRMZM2G471517	No description available.													GRMZM2G094497	V-type ATP synthase beta chain, vacuolar ATP synthase subunit B	GRMZM2G019986	acetylhexosamine pyrophosphorylase-like protein 1, LOC100282551 (pco144375b), mRNA
GRMZM2G472671	Transcription factor ABA-INDUCIBLE bHLH-TYPE													GRMZM2G096247	LOC100282447;LOC100282447, S-transferase F8, chloroplastic	GRMZM2G020544	Ras-related protein Rab, ras-related protein Rab11C (LOC100284711), mRNA
GRMZM5G800586	BURP domain-containing protein 3													GRMZM2G096424	protein S18	GRMZM2G020940	No description available.
GRMZM5G811095	Organic cation/carnitine transporter 7, synaptic vesicle 2-related protein													GRMZM2G096596	Cyclase-associated protein 1	GRMZM2G021410	hydrolase (LOC100285186), mRNA
GRMZM5G851266	larreatricin hydroxylase, chloroplastic													GRMZM2G098370	Probable UTP--glucose-1-phosphate uridylyltransferase 2	GRMZM2G021482	Probable glycerophosphoryl diester phosphodiesterase
GRMZM5G870067	Cyanohydrin beta-glucosyltransferase													GRMZM2G098496	Alpha-soluble NSF attachment protein, alpha-soluble NSF attachment protein	GRMZM2G022041	ribonucleoprotein-associated protein B
														GRMZM2G099467	Flavonol synthase/flavanone 3-hydroxylase, gibberellin 20 oxidase 2 (LOC100284800), mRNA	GRMZM2G022318	Copper transport protein
														GRMZM2G101274	sorting-associated protein 20 homolog 2	GRMZM2G022368	No description available.
														GRMZM2G102959	Ferredoxin--nitrite reductase, chloroplastic	GRMZM2G022558	fae2 protein;fae2 protein, Probable 3-ketoacyl-CoA synthase 2
														GRMZM2G106427	D-aminoacyl-tRNA deacylase	GRMZM2G022619	60S ribosomal protein L18a, 60S ribosomal protein L18a
														GRMZM2G107082	ATP-citrate synthase subunit alpha chain protein 1	GRMZM2G023110	BRASSINOSTEROID INSENSITIVE 1-associated receptor kinase 1, atypical receptor-like kinase MARK
														GRMZM2G108874	No description available.	GRMZM2G023133	No description available.
														GRMZM2G109383	Phosphoglucomutase, cytoplasmic 1, Phosphoglucomutase, cytoplasmic 1 (PGM 1)(EC 5.4.2.2)(Glucose phosphomutase 1), Phosphoglucomutase-like protein 5	GRMZM2G023204	cGMP-dependent protein kinase, isozyme 2 forms cD4/T1/T3A
														GRMZM2G110201	3-ketoacyl-CoA thiolase	GRMZM2G023279	constitutive active ROPs 2, chloroplastic
														GRMZM2G111922	GEM-like protein	GRMZM2G023285	No description available.
														GRMZM2G112176	Oxaloacetate decarboxylase	GRMZM2G023652	LOC100283624
														GRMZM2G115451	Alkaline/neutral invertase	GRMZM2G023847	Basic blue protein
														GRMZM2G116273	Probable glutathione S-transferase GSTF2, glutathione-S-transferase1;Glutathione S-transferase 1 (EC 2.5.1.18)(GST-I)(GST-29)(GST class-phi member 1), Glutathione S-transferase 1	GRMZM2G026095	Probable tuliposide A-converting enzyme b6, amyloplastic
														GRMZM2G117786	acetyltransferase component 3 of pyruvate dehydrogenase complex, mitochondrial	GRMZM2G026459	Probable peptide/nitrate transporter At1g33440
														GRMZM2G118731	protein DnaJ	GRMZM2G026643	zipper protein PROTODERMAL FACTOR 2, outer cell layer1
														GRMZM2G119316	protein DnaJ	GRMZM2G027173	ELMO domain-containing protein 2, Engulfment and cell motility protein 3
														GRMZM2G119499	S-transferase F8, chloroplastic, glutathione transferase11;glutathione transferase11	GRMZM2G028134	metal ion binding protein, Heavy metal-associated isoprenylated plant protein 26
														GRMZM2G120938	male sterility protein 2, Alcohol-forming fatty acyl-CoA reductase	GRMZM2G028883	60S ribosomal protein L14
														GRMZM2G122276	Glycine-rich, glycine-rich cell wall structural protein	GRMZM2G030165	No description available.
														GRMZM2G123558		GRMZM2G030731	LOC100286357, 60S ribosomal protein L27a
														GRMZM2G125728	Clathrin interactor EPSIN 1	GRMZM2G030744	Transcription factor SPATULA
														GRMZM2G127546	LOC100282233, Pyruvate dehydrogenase E1 component subunit beta	GRMZM2G030850	glucan endo-1,3-beta-glucosidase 7, endo-1,3-beta-glucosidase
														GRMZM2G129453	Delta(6)-fatty-acid desaturase fat-3	GRMZM2G030862	base biosynthesis protein 2a
														GRMZM2G134256	LOC100284080, Transaldolase 2	GRMZM2G031400	BRASSINOSTEROID INSENSITIVE 1-associated receptor kinase 1
														GRMZM2G134917	protein DnaJ	GRMZM2G031893	CDPK-related kinase
														GRMZM2G135165	No description available.	GRMZM2G031952	Engulfment and cell motility protein 3
														GRMZM2G136563	protein sorting-associated protein 26A	GRMZM2G032225	Transcription elongation factor SPT5
														GRMZM2G139874	Trans-cinnamate 4-monooxygenase	GRMZM2G033555	dihydroflavonol-4-reductase, Tetraketide alpha-pyrone reductase 1
														GRMZM2G140817	epiaristolochene 1,3-dihydroxylase	GRMZM2G033820	Probable phospholipase A2 homolog 2, phospholipase A2
														GRMZM2G140994	Rhomboid-related protein 4	GRMZM2G033952	caffeoyl-CoA O-methyltransferase 1, Caffeoyl-CoA O-methyltransferase
														GRMZM2G141277	kDa glycoprotein, stem 28 kDa glycoprotein	GRMZM2G034360	transferase, hydroxypalmitate O-feruloyl transferase
														GRMZM2G141386	ribonucleoprotein A1, A2/B1 homolog	GRMZM2G034389	Probable peptide/nitrate transporter, peptide transporter PTR2
														GRMZM2G142898	cellulose synthase catalytic subunit 12;cellulose synthase catalytic subunit 12, Cellulose synthase A catalytic subunit	GRMZM2G035017	40S ribosomal protein S4, ribsomal protein S4;40S ribosomal protein S4Putative uncharacterized proteinRibsomal protein S4 ;;
														GRMZM2G143008	Acetolactate synthase 1, chloroplastic, acetolactate synthase1;Acetolactate synthase 1, chloroplastic Precursor (EC 2.2.1.6)(Acetohydroxy-acid synthase 1), Acetolactate synthase large subunit	GRMZM2G035405	Auxin response factor 6
														GRMZM2G143165	pyrophosphatase/phosphodiesterase family member, LOC100280465	GRMZM2G035520	Putative ATPase, plasma membrane-like
														GRMZM2G146395	Ferredoxin-1	GRMZM2G035584	LOC100194386;LOC100194386, Shikimate O-hydroxycinnamoyltransferase
														GRMZM2G147503	TRIBOA-glucoside O-methyltransferase BX7	GRMZM2G035985	transport protein SEC31
														GRMZM2G147671	26S proteasome non-ATPase regulatory subunit 4	GRMZM2G036092	DNA binding protein, Transcription factor bHLH135
														GRMZM2G150893	Lignin-forming anionic peroxidase	GRMZM2G037368	Auxin-responsive protein IAA5, IAA5 - auxin-responsive Aux/IAA family member
														GRMZM2G151738	Pollen-specific leucine-rich repeat extensin-like protein	GRMZM2G038032	Vegetative incompatibility protein HET-E-1, LOC100280585
														GRMZM2G152421	Probable 26S proteasome regulatory subunit rpn-6.2	GRMZM2G038152	Tip elongation aberrant protein 1
														GRMZM2G152470	Homocysteine S-methyltransferase 3 (EC 2.1.1.10)(S-methylmethionine:homocysteine methyltransferase 3)(SMM:Hcy S-methyltransferase 3)(ZmHMT-3), Homocysteine S-methyltransferase 3, Homocysteine S-methyltransferase 3	GRMZM2G038243	transferase family protein
														GRMZM2G154523	Patatin group M, LOC100284823	GRMZM2G038780	UPF0497 membrane protein 6, CASP-like protein Sb09g008190, CASP-like protein 5
														GRMZM2G154628	plasma membrane intrinsic protein2;Aquaporin PIP2-4 (Plasma membrane intrinsic protein 2-4)(ZmPIP2-4)(ZmPIP2;4), Aquaporin PIP2-4, Aquaporin PIP2	GRMZM2G038846	Thaumatin-like protein 1a
														GRMZM2G156013	serine/threonine protein kinase, Probable LIM domain-containing serine/threonine-protein kinase DDB	GRMZM2G039725	S-ribonuclease binding protein SBP1, BOI-related E3 ubiquitin-protein ligase 3
														GRMZM2G156861	lipoxygenase, Linoleate 9S-lipoxygenase	GRMZM2G039880	No description available.
														GRMZM2G159724	NADP-dependent malic enzyme, LOC100286036;LOC100286036	GRMZM2G039988	No description available.
														GRMZM2G161335	DIMBOA UDP-glucosyltransferase BX9, benzoxazinone synthesis9;benzoxazinone synthesis9, DIMBOA UDP-glucosyltransferase BX9	GRMZM2G040477	Vegetative incompatibility protein HET-E-1
														GRMZM2G162145	AP-1 complex subunit mu	GRMZM2G040689	LOC100277605;hypothetical protein LOC100277605, Repetitive proline-rich cell wall protein 2
														GRMZM2G162663	Acetate--CoA ligase ACS, chloroplastic/glyoxysomal	GRMZM2G041415	transcription factor MYB8, Trichome differentiation protein GL1
														GRMZM2G163129	Neutral alpha-glucosidase AB	GRMZM2G041463	CBL-interacting, CBL-interacting serine/threonine-protein kinase 15
														GRMZM2G163406	Salt stress-induced protein	GRMZM2G041645	No description available.
														GRMZM2G163709	No description available.	GRMZM2G041980	Aquaporin NIP1-1 (NOD26-like intrinsic protein 1-1)(ZmNIP1-1)(ZmNIP1;1), Aquaporin NIP1-1, Aquaporin NIP1-1
														GRMZM2G164352	65 kDa regulatory subunit A alpha isoform, LOC732740	GRMZM2G042118	LOC100283778, rich RNA-binding protein 4, mitochondrial
														GRMZM2G165272	stress transcription factor B-2c	GRMZM2G042181	protein binding protein, receptor-like kinase protein FLORAL ORGAN NUMBER1
														GRMZM2G165817	26S protease regulatory subunit	GRMZM2G042865	Anthocyanin 3'-O-beta-glucosyltransferase
														GRMZM2G167856	MEK homolog1;MEK homolog1, activated protein kinase kinase 1	GRMZM2G043300	chemocyanin, Basic blue protein
														GRMZM2G173341	Probable UDP-arabinopyranose mutase 2, alpha-1,4-glucan-protein synthase	GRMZM2G043346	No description available.
														GRMZM2G177229	U2af small subunit A	GRMZM2G043489	No description available.
														GRMZM2G179170	ATP-citrate synthase beta chain protein 1	GRMZM2G043921	serine-rich protein
														GRMZM2G179827	Two-component response regulator	GRMZM2G043943	Probable pectinesterase 53
														GRMZM2G179981	LOC100284029;LOC100284029, Tetraketide alpha-pyrone reductase 1	GRMZM2G044762	5'-triphosphate nucleotidohydrolase
														GRMZM2G180251	No description available.	GRMZM2G044947	esterase/lipase At5g45910, LOC100284848
														GRMZM2G180625	Glyceraldehyde 3-phosphate dehydrogenase, Glyceraldehyde-3-phosphate dehydrogenase 2, cytosolic, Glyceraldehyde-3-phosphate dehydrogenase, cytosolic 2 (EC 1.2.1.12)	GRMZM2G044963	Calmodulin-5/6/7/8
														GRMZM2G302245	Ultraviolet-B receptor UVR8	GRMZM2G045188	No description available.
														GRMZM2G304575	Histone H2B	GRMZM2G045226	No description available.
														GRMZM2G307561	Sucrose transport protein SUT2, sucrose transporter4	GRMZM2G045243	No description available.
														GRMZM2G321905		GRMZM2G045596	No description available.
														GRMZM2G323024	chelatase subunit ChlH, chloroplastic	GRMZM2G046186	kinesin like protein, CDGSH iron-sulfur domain-containing protein
														GRMZM2G324705	No description available.	GRMZM2G046297	Receptor like protein kinase
														GRMZM2G334181	rich repeat secretory protein, protein kinase	GRMZM2G046321	No description available.
														GRMZM2G359581	Cysteine proteinase inhibitor 8	GRMZM2G046459	endo-1,3-beta-glucosidase, basic
														GRMZM2G365298	No description available.	GRMZM2G046618	Pectinesterase/pectinesterase inhibitor
														GRMZM2G374475	Anther-specific proline-rich protein APG	GRMZM2G047372	Transmembrane and coiled-coil domain-containing protein 1
														GRMZM2G378906	Coatomer subunit beta	GRMZM2G047384	No description available.
														GRMZM2G389173	protein disulfide isomerase, disulfide isomerase-like 2-3	GRMZM2G047456	Lignin-forming anionic peroxidase
														GRMZM2G401147	Histone H2B, Histone H2B	GRMZM2G048140	No description available.
														GRMZM2G401883	No description available.	GRMZM2G048430	21 kDa protein, LOC100283824
														GRMZM2G409312	3-ketoacyl-CoA synthase, LOC100283095	GRMZM2G049109	inactive L-type lectin-domain containing receptor kinase III
														GRMZM2G410515	Phytoene dehydrogenase, chloroplastic/chromoplastic, Phytoene dehydrogenase, chloroplastic/chromoplastic Precursor (EC 1.14.99.-)(Phytoene desaturase), 15-cis-phytoene desaturase, chloroplastic/chromoplastic	GRMZM2G050912	No description available.
														GRMZM2G421463	LysM domain-containing GPI-anchored protein 1	GRMZM2G051288	LOC100282515, Putative dual specificity protein phosphatase DSP8
														GRMZM2G421491	Oligopeptide transporter, Glutathione transporter	GRMZM2G051917	Choline transporter-like protein
														GRMZM2G432722	Receptor-like protein kinase HERK 1	GRMZM2G052102	Probable transcription factor PosF21
														GRMZM2G434173	LOC100281701, 60 kDa chaperonin	GRMZM2G052357	Uncharacterized 37.6 kDa protein in cld 5'region, NAD-dependent epimerase/dehydratase family protein
														GRMZM2G443495	Glutamyl-tRNA(Gln) amidotransferase subunit A	GRMZM2G052507	carboxypeptidase-like 46, LOC100285107
														GRMZM2G447632	Probable glutathione S-transferase GSTU6	GRMZM2G052562	Zea nodulation homolog1;Zea nodulation homolog1, esterase/lipase At5g45910
														GRMZM2G451314	Histidine decarboxylase	GRMZM2G052855	No description available.
														GRMZM2G470882	No description available.	GRMZM2G052908	specific demethylase 8
														GRMZM2G473704		GRMZM2G054136	40S ribosomal protein S6, ribosomal proteinS6;ribosomal proteinS6
														GRMZM5G814389	Patatin group M, patatin class 1	GRMZM2G054277	NAC transcription factor NAM
														GRMZM5G824600	Alcohol dehydrogenase class-3, formaldehyde dehydrogenase homolog1;Alcohol dehydrogenase class-3 (EC 1.1.1.1)(Alcohol dehydrogenase class-III)(S-(hydroxymethyl)glutathione dehydrogenase)(EC 1.1.1.284)(Glutathione-dependent formaldehyde dehydrogenase)(GSH-FDH)(FALDH)(FDH)(EC 1.1.1.-), Alcohol dehydrogenase class-3	GRMZM2G054300	APx1 - Cytosolic Ascorbate Peroxidase, ascorbate peroxidase 1, cytosolic
														GRMZM5G824944	Formate--tetrahydrofolate ligase, Formate tetrahyrofolate ligase Fragment	GRMZM2G055276	No description available.
														GRMZM5G826714	COBRA-like protein 4, brittle stalk-2-like protein 3	GRMZM2G055320	coumarate--CoA ligase
														GRMZM5G840610	No description available.	GRMZM2G055450	clathrin assembly protein At2g01600
														GRMZM5G841343	EDRK-rich factor 2	GRMZM2G055607	Nodulation protein H
														GRMZM5G846811	Rac-like GTP-binding protein, Rho-related protein from plants 2;Rho-related protein from plants 2	GRMZM2G055667	beta-hydroxyacyl-ACP dehydratase, dehydratase FabZ
														GRMZM5G851266	larreatricin hydroxylase, chloroplastic	GRMZM2G055999	Copper transport protein
														GRMZM5G859195	4-diphosphocytidyl-2-C-methyl-D-erythritol kinase, chloroplastic, LOC100282760	GRMZM2G056056	No description available.
														GRMZM5G864319	Putative peroxisomal acyl-coenzyme A oxidase 1.2	GRMZM2G056750	SCAR-like protein
														GRMZM5G872068	Glutamine synthetase root isozyme 3, Glutamine synthetase root isozyme 3 (EC 6.3.1.2)(GS112)(Glutamate--ammonia ligase), Glutamine synthetase	GRMZM2G057576	Clathrin heavy chain 1
														GRMZM5G876898	Aminomethyltransferase, mitochondrial, LOC100279332;hypothetical protein LOC100279332	GRMZM2G057698	No description available.
														GRMZM5G882418	polygalacturonase (LOC100285112), mRNA, Probable polygalacturonase	GRMZM2G057753	No description available.
														GRMZM5G898347	Unknown protein from spot 662 of 2D-PAGE of etiolated coleoptile, Salt stress root protein RS1	GRMZM2G057910	NAD-dependent dyhydrogenase, Gfo/Idh/MocA family, Glucose-fructose oxidoreductase domain-containing protein
																GRMZM2G058456	Protein ABIL1
																GRMZM2G058518	NAC domain-containing protein 8, ANAC010
																GRMZM2G059325	LOC100283849, Transmembrane protein 18
																GRMZM2G059580	elongation factor 1-gamma 3, Probable elongation factor 1-gamma 2
																GRMZM2G060106	No description available.
																GRMZM2G060255	LOC100284725
																GRMZM2G060760	Methylesterase 17, esterase PIR7B
																GRMZM2G060811	No description available.
																GRMZM2G061280	Ras-related protein Rab
																GRMZM2G061398	No description available.
																GRMZM2G061596	BRASSINOSTEROID INSENSITIVE 1-associated receptor kinase 1
																GRMZM2G062996	Pectinesterase/pectinesterase inhibitor
																GRMZM2G063126	Ferredoxin-1
																GRMZM2G063203	Trihelix transcription factor GT-2
																GRMZM2G063253	Uncharacterized membrane protein At1g06890
																GRMZM2G063342	metal ion binding protein, Heavy metal-associated isoprenylated plant protein 26
																GRMZM2G063435	Lignin-forming anionic peroxidase
																GRMZM2G063733	glyoxal oxidase, Galactose oxidase
																GRMZM2G063961	Abscisic acid-inducible protein kinase
																GRMZM2G064083	No description available.
																GRMZM2G064563	major Facilitator superfamily protein, Molybdate-anion transporter
																GRMZM2G064605	Thaumatin-like protein 1
																GRMZM2G064626	No description available.
																GRMZM2G065950	Translocon-associated protein subunit alpha
																GRMZM2G066219	Auxin-induced in root cultures protein 12
																GRMZM2G066326	Xylem cysteine proteinase 2, LOC100283433;LOC100283433
																GRMZM2G066618	oxidoreductase (LOC100281666), mRNA, chain-alcohol oxidase FAO1
																GRMZM2G067426	No description available.
																GRMZM2G067456	60S ribosomal protein L8
																GRMZM2G068192	Putative dual specificity tyrosine-phosphorylation-regulated kinase 3 homolog
																GRMZM2G068465	Obtusifoliol 14-alpha demethylase
																GRMZM2G068714	Uncharacterized membrane protein At1g06890
																GRMZM2G068715	Nuclear and cytoplasmic polyadenylated RNA-binding protein PUB1, ribonucleoprotein A
																GRMZM2G069093	Lignin-forming anionic peroxidase
																GRMZM2G069594	60S ribosomal protein L38, 60S ribosomal protein L38
																GRMZM2G070178	anther-specific proline-rich protein APG, esterase/lipase At2g23540
																GRMZM2G071172	No description available.
																GRMZM2G071253	CCHC-type zinc finger protein CG3800
																GRMZM2G071288	PXMP2/4 family protein
																GRMZM2G071790	Tubulin beta-8 chain, Tubulin beta, Tubulin beta-5 chain, Tubulin beta-6 chain (Beta-6-tubulin), Tubulin beta-6 chain
																GRMZM2G072205	Tetracenomycin C polyketide putative beta-ketoacyl synthase
																GRMZM2G072315	60S ribosomal protein L13a, 60S ribosomal protein L13a
																GRMZM2G072808	Laccase-12/13, L-ascorbate oxidase
																GRMZM2G072820	No description available.
																GRMZM2G073150	40S ribosomal protein S17
																GRMZM2G073401	LOC100286239, 10 kDa chaperonin
																GRMZM2G073498	transport protein SEC61 subunit alpha
																GRMZM2G073814	D-3-phosphoglycerate dehydrogenase
																GRMZM2G074085	60S ribosomal protein L31, 60S ribosomal protein L31
																GRMZM2G074238	Uncharacterized 31.7 kDa protein in traX-finO intergenic region
																GRMZM2G074377	No description available.
																GRMZM2G074599	Pentatricopeptide repeat-containing protein At4g31850, chloroplastic
																GRMZM2G074687	Calreticulin-2
																GRMZM2G075294	No description available.
																GRMZM2G075333	coumarate--CoA ligase, LOC542166
																GRMZM2G075513	Malonyl-coenzyme A:anthocyanin 3-O-glucoside-6''-O-malonyltransferase, anthocyanin 5-aromatic acyltransferase
																GRMZM2G075712	No description available.
																GRMZM2G076017	CURVATURE THYLAKOID 1D, chloroplastic, threonine endopeptidase
																GRMZM2G076225	L-ascorbate oxidase, Monocopper oxidase-like protein SKU5
																GRMZM2G077034	gibberellin-regulated protein 2, Gibberellin-regulated protein
																GRMZM2G077088	LOC100284437, Upstream activation factor subunit UAF30
																GRMZM2G077553	No description available.
																GRMZM2G077851	60S ribosomal protein L8
																GRMZM2G077991	60S ribosomal protein L37, 60S ribosomal protein L37
																GRMZM2G078022	3-hydroxyacyl-[acyl-carrier protein] dehydratase 3, co-chaperone protein SBA1
																GRMZM2G078798	gibberellin 2-oxidase, Gibberellin 2-beta-dioxygenase
																GRMZM2G078890	Polygalacturonate 4-alpha-galacturonosyltransferase, LOC100285419
																GRMZM2G078959	LOC100277148;hypothetical protein LOC100277148
																GRMZM2G078985	40S ribosomal protein S5
																GRMZM2G079452	No description available.
																GRMZM2G080320	Caffeoylshikimate esterase
																GRMZM2G081102	60S ribosomal protein L13
																GRMZM2G081192	Aquaporin PIP2-3, plasma membrane intrinsic protein2;Aquaporin PIP2-3 (Plasma membrane intrinsic protein 2-3)(ZmPIP2-3)(ZmPIP2;3), Aquaporin PIP2
																GRMZM2G081582	phenylalanine ammonia-lyase, Phenylalanine ammonia-lyase
																GRMZM2G081603	No description available.
																GRMZM2G081652	Patellin-5, patellin-1 (LOC100284590), mRNA
																GRMZM2G081841	(R)-mandelonitrile lyase
																GRMZM2G082484	Actin, cytoplasmic
																GRMZM2G082940	blue copper protein, Blue copper protein
																GRMZM2G082974	Eukaryotic translation initiation factor 5A
																GRMZM2G083195	LOC100282930;LOC100282930, 3-phosphate 2-O-acyltransferase
																GRMZM2G083812	Heparanase-like protein 3
																GRMZM2G084868	40S ribosomal protein S25-1, 40S ribosomal protein S25
																GRMZM2G085111	Beta-(1--2)glucan export ATP-binding/permease protein NdvA
																GRMZM2G085513	No description available.
																GRMZM2G086136	Coatomer subunit epsilon-2
																GRMZM2G086237	Laminin subunit alpha-2
																GRMZM2G086577	BRASSINOSTEROID INSENSITIVE 1-associated receptor kinase 1
																GRMZM2G087824	No description available.
																GRMZM2G087955	Trichome differentiation protein GL1
																GRMZM2G088874	No description available.
																GRMZM2G089056	No description available.
																GRMZM2G089357	No description available.
																GRMZM2G089421	60S ribosomal protein L21, LOC100281780
																GRMZM2G089493	No description available.
																GRMZM2G089698	LOC100284063, Taxadien-5-alpha-ol O-acetyltransferase
																GRMZM2G089783	PRA1 family protein B5, prenylated Rab receptor 2
																GRMZM2G089895	LOC100284675, Lignin-forming anionic peroxidase
																GRMZM2G090441	Chitinase-3-like protein 1
																GRMZM2G090500	Putative WEB family protein At1g65010, chloroplastic
																GRMZM2G090563	No description available.
																GRMZM2G090693	Formin-like protein
																GRMZM2G090728	No description available.
																GRMZM2G090935	LOC100282106;LOC100282106
																GRMZM2G091419	No description available.
																GRMZM2G091534	14 kDa proline-rich protein DC2.15
																GRMZM2G091578	LOC100285096, Xylem serine proteinase 1
																GRMZM2G092581	Copper transport protein ATX1
																GRMZM2G092669	carboxyl-terminal peptidase
																GRMZM2G093186	Ras-related protein Rab
																GRMZM2G093436	Inactive TPR repeat-containing thioredoxin TTL3
																GRMZM2G094388	Ran-binding protein 1 homolog c
																GRMZM2G094831	No description available.
																GRMZM2G095039	Rapid alkalinization factor, Putative uncharacterized proteinRapid alkalinization factor 1 ;
																GRMZM2G095404	Lignin-forming anionic peroxidase
																GRMZM2G095865	gyrase subunit A
																GRMZM2G096048	No description available.
																GRMZM2G096234	Non-specific lipid-transfer protein
																GRMZM2G096252	No description available.
																GRMZM2G097851	Blue copper protein
																GRMZM2G097967	disease resistance response protein 206, Dirigent protein
																GRMZM2G099238	protein binding protein, ubiquitin ligase BIG BROTHER
																GRMZM2G099322
																GRMZM2G100475	No description available.
																GRMZM2G100714	65-kDa microtubule-associated protein
																GRMZM2G100864	phosphoribosylanthranilate transferase, Phorbol ester/diacylglycerol-binding protein unc-13
																GRMZM2G101000	I inositol 1,4,5-trisphosphate 5-phosphatase CVP2
																GRMZM2G101020	V-type proton ATPase 16 kDa proteolipid subunit Fragment (V-ATPase 16 kDa proteolipid subunit)(Vacuolar proton pump 16 kDa proteolipid subunit), 16 kDa proteolipid subunit, V-type proton ATPase 16 kDa proteolipid subunit
																GRMZM2G101062	HVA22-like protein i
																GRMZM2G101698	Lipoyl synthase 2, chloroplastic, Lipoyl synthase, mitochondrial
																GRMZM2G101874	microtubule-associated protein MAP65-1a, 65-kDa microtubule-associated protein
																GRMZM2G102514	Protein BRASSINAZOLE-RESISTANT, BES1/BZR1 protein
																GRMZM2G103276	No description available.
																GRMZM2G103357	Putative secretory carrier-associated membrane protein 1, SC3 protein
																GRMZM2G103843	Fructokinase-2
																GRMZM2G103937	Anther-specific proline-rich protein APG
																GRMZM2G104045	protein DnaJ
																GRMZM2G104542	Nitrate transporter 1.7
																GRMZM2G104710	TRIBOA-glucoside O-methyltransferase BX7
																GRMZM2G104847	LOC100281785, chain acyl-CoA synthetase 7, peroxisomal
																GRMZM2G105253	Rop guanine nucleotide exchange factor
																GRMZM2G106363	Putative adagio-like protein 2
																GRMZM2G107495	No description available.
																GRMZM2G107711	No description available.
																GRMZM2G108267	No description available.
																GRMZM2G109071	Purple acid phosphatase
																GRMZM2G109326	COBRA-like protein 5, brittle stalk2;brittle stalk2
																GRMZM2G109352	No description available.
																GRMZM2G109405	LOC100284811, inactive purple acid phosphatase 29
																GRMZM2G109595	No description available.
																GRMZM2G110135	Trichome differentiation protein GL1
																GRMZM2G110412	inactive L-type lectin-domain containing receptor kinase III
																GRMZM2G110558	Uncharacterized 37.6 kDa protein in cld 5'region
																GRMZM2G110726	LOC100282404, Nuclear migration protein nudC
																GRMZM2G110913	LOB domain-containing protein 31
																GRMZM2G111593	Tip elongation aberrant protein 1, kelch motif family protein (LOC100281462), mRNA
																GRMZM2G111998	xylosidase/alpha-L-arabinofuranosidase 2
																GRMZM2G112681	NAC domain-containing protein 8
																GRMZM2G113174	Protein PIR
																GRMZM2G113252	No description available.
																GRMZM2G113815	polygalacturonase, Probable polygalacturonase
																GRMZM2G114356	proline-rich protein, Proline-rich protein 2
																GRMZM2G114793	Luminal-binding protein 3, Luminal-binding protein 2, Luminal-binding protein 2 Precursor (BiP2)(Heat shock protein 70 homolog 2)(B-70)(B70), protein DnaK
																GRMZM2G114861	Kinesin-like protein KIFC1, Kinesin-1
																GRMZM2G115131	No description available.
																GRMZM2G115260	No description available.
																GRMZM2G115329	No description available.
																GRMZM2G115560
																GRMZM2G115564	RNA polymerase 2, chloroplastic/mitochondrial, RNA polymerase2
																GRMZM2G115660	Vacuolar-sorting receptor, vacuolar sorting receptor 7
																GRMZM2G116135	60S ribosomal protein L19, 60S ribosomal protein L19-3
																GRMZM2G116360	esterase/lipase
																GRMZM2G116846	Lignin-forming anionic peroxidase
																GRMZM2G116881	No description available.
																GRMZM2G117465	inactive L-type lectin-domain containing receptor kinase III
																GRMZM2G117746	trans isomerase PASTICCINO1, peptidyl-prolyl isomerase PASTICCINO1
																GRMZM2G117771	LOC100282663, UPF0307 protein
																GRMZM2G118490	No description available.
																GRMZM2G119773	LOC100283321, FtsZ homolog 1, chloroplastic
																GRMZM2G120202	serine/threonine-protein phosphatase PP1, protein phosphatase PP1
																GRMZM2G121573	Leucine-rich repeat transmembrane protein kinase 1-like protein, BRASSINOSTEROID INSENSITIVE 1-associated receptor kinase 1
																GRMZM2G121621	No description available.
																GRMZM2G121826	inactive receptor-like kinase SSP
																GRMZM2G122073	No description available.
																GRMZM2G122965	Kinesin-4
																GRMZM2G123371	Pyrophosphate--fructose 6-phosphate 1-phosphotransferase subunit alpha
																GRMZM2G123440	No description available.
																GRMZM2G123486	No description available.
																GRMZM2G123843	Golgi complex subunit 2
																GRMZM2G124276	Sphinganine C(4)-monooxygenase 2, protein SUR2
																GRMZM2G124715	Trichome differentiation protein GL1
																GRMZM2G125037	PATTERNING FACTOR-like protein 4
																GRMZM2G125233	Aldose 1-epimerase
																GRMZM2G125266	mu-crystallin, Ketimine reductase mu-crystallin
																GRMZM2G125918	Osmotin-like protein
																GRMZM2G126032	No description available.
																GRMZM2G127115	Villin-4
																GRMZM2G127695	No description available.
																GRMZM2G128121	component subunit beta-1, mitochondrial
																GRMZM2G128248	protein DnaJ, dnaJ protein
																GRMZM2G128315	receptor-like kinase protein THICK TASSEL DWARF1
																GRMZM2G128432	OSB3, chloroplastic/mitochondrial, single-strand binding protein
																GRMZM2G128491	No description available.
																GRMZM2G128564	ECERIFERUM 26-like
																GRMZM2G128577	Short-chain dehydrogenase TIC 32, chloroplastic
																GRMZM2G128658	LOC100285724, Inactive TPR repeat-containing thioredoxin TTL3
																GRMZM2G128995	proton ATPase subunit C
																GRMZM2G129146	ASPARTIC PROTEASE IN GUARD CELL 1
																GRMZM2G129150	protein ligase RNF185
																GRMZM2G129357	Probable glutathione S-transferase MSR-1
																GRMZM2G130333	Aspartic proteinase oryzasin-1
																GRMZM2G130454	specific lipid-transfer protein-like protein
																GRMZM2G130558	plastidic phosphate translocator-like protein1, sugar phosphate/phosphate translocator At5g11230
																GRMZM2G131221	No description available.
																GRMZM2G131749	receptor-like kinase protein FLORAL ORGAN NUMBER1
																GRMZM2G131912	pectate lyase 8, Putative pectate lyase 14
																GRMZM2G132121	ribosomal protein S27, 40S ribosomal protein S27
																GRMZM2G132169	L-ascorbate oxidase, Laccase-12/13
																GRMZM2G133394	ASPARTIC PROTEASE IN GUARD CELL 2
																GRMZM2G133552	Zinc finger protein 6
																GRMZM2G134308	Probable beta-1,4-xylosyltransferase IRX10L
																GRMZM2G134717	No description available.
																GRMZM2G135019	No description available.
																GRMZM2G136106	Pectinesterase/pectinesterase inhibitor
																GRMZM2G136712	aspartokinase/homoserine dehydrogenase 2, chloroplastic
																GRMZM2G136830	Cell surface glycoprotein 1
																GRMZM2G138003	BTB/POZ domain-containing protein
																GRMZM2G139250	Protein YLS7
																GRMZM2G139680	Cys peroxiredoxin BAS1, chloroplastic, 2-cys peroxiredoxin BAS1
																GRMZM2G139852	CASP-like protein Sb01g044070
																GRMZM2G139994	No description available.
																GRMZM2G140694	Dof zinc finger protein
																GRMZM2G140996	O-methyltransferase ZRP4, hydroxymaackiain 3-O-methyltransferase 1
																GRMZM2G141647	No description available.
																GRMZM2G142661	LOC100280467, gated potassium channel subunit beta
																GRMZM2G142664	auxin-independent growth promoter
																GRMZM2G143457	No description available.
																GRMZM2G143591	No description available.
																GRMZM2G143703	catalytic/ hydrolase
																GRMZM2G143791	glucosidase-like protein At1g69295
																GRMZM2G144707	HVA22-like protein f
																GRMZM2G145690	zipper protein PROTODERMAL FACTOR 2
																GRMZM2G146152	Laccase-12/13, putative laccase
																GRMZM2G146206	triosephosphate isomerase, cytosolic, Triosephosphate isomerase
																GRMZM2G146346	Probable leucine-rich repeat receptor-like protein kinase At2g33170
																GRMZM2G146794	BRASSINOSTEROID INSENSITIVE 1-associated receptor kinase 1, BRASSINOSTEROID INSENSITIVE 1-associated receptor kinase 1
																GRMZM2G146951	9 superfamily member 4
																GRMZM2G147390	RAB6-interacting golgin
																GRMZM2G147698	Trichome differentiation protein GL1
																GRMZM2G147791	60S ribosomal protein L29, 60S ribosomal protein L29
																GRMZM2G148200	energized vacuolar membrane proton pump
																GRMZM2G148453	component response regulator-like PRR1
																GRMZM2G149201	receptor-like kinase protein THICK TASSEL DWARF1, receptor-like protein kinase
																GRMZM2G149281	Adenylate kinase
																GRMZM2G149347	finger protein 36, C3H1 type-like, nucleic acid binding f
																GRMZM2G149446	glycine-rich cell wall structural protein 2
																GRMZM2G149800	No description available.
																GRMZM2G149946	Probable dolichyl-diphosphooligosaccharide--protein glycosyltransferase subunit 3, LOC100282286
																GRMZM2G150448	BRASSINOSTEROID INSENSITIVE 1-associated receptor kinase 1, atypical receptor-like kinase MARK (LOC100285260), mRNA
																GRMZM2G150450	Copper transport protein CCH, metal ion binding protein
																GRMZM2G150594	LOB domain-containing protein 31
																GRMZM2G151227	Chalcone synthase WHP1 (EC 2.3.1.74)(Naringenin-chalcone synthase WHP1)(White pollen), Chalcone synthase, Chalcone synthase WHP1
																GRMZM2G151406	Probale copper-transporting ATPase PacS
																GRMZM2G151913	Putative RING-H2 finger protein ATL49
																GRMZM2G152796	IAA14 - auxin-responsive Aux/IAA family member, Auxin-responsive protein
																GRMZM2G152908	sucrose synthase1;Sucrose synthase 2 (EC 2.4.1.13)(Sucrose-UDP glucosyltransferase 2), Sucrose synthase, Sucrose synthase 2
																GRMZM2G153672	Phospholipase A1-II 1
																GRMZM2G153945	PTI1-like tyrosine-protein kinase 3
																GRMZM2G154124	Rhamnogalacturonate lyase B
																GRMZM2G154178	beta-expansin 4;beta-expansin 4, Putative expansin-B14
																GRMZM2G155021	plastidial membrane protein porin, porin;Outer plastidial membrane protein porin (Voltage-dependent anion-selective channel protein)(VDAC), Outer plastidial membrane protein porin
																GRMZM2G155348	Probable glycerol-3-phosphate dehydrogenase [NAD(+)] 3, cytosolic
																GRMZM2G156470	auxin induced protein
																GRMZM2G156816	Taxadien-5-alpha-ol O-acetyltransferase
																GRMZM2G157019	NAP1-related protein 2, LOC541933
																GRMZM2G157157	Translocase of chloroplast 34, chloroplastic, translocon of outer membrane of chloroplast35
																GRMZM2G157522	No description available.
																GRMZM2G157825	No description available.
																GRMZM2G157873	pectinesterase inhibitor domain containing protein
																GRMZM2G157927	Putative zinc finger CCCH domain-containing protein 21
																GRMZM2G158205	Anther-specific proline-rich protein APG
																GRMZM2G159369	disulfide isomerase-like 2-1, protein disulfide isomerase
																GRMZM2G159431	Homeobox protein knotted-1-like 1 Fragment, Homeobox protein knotted-1-like 1, Homeobox protein knotted-1-like 3
																GRMZM2G159554	protein L29, chloroplastic, 50S ribosomal protein L29
																GRMZM2G159643	H dehydrogenase, LOC100285365;LOC100285365
																GRMZM2G160585	glycosyltransferase, Probable glucuronosyltransferase Os04g0650300
																GRMZM2G162290	No description available.
																GRMZM2G162333	Probable pectinesterase 68, Pectinesterase (EC 3.1.1.11)
																GRMZM2G162531	BRASSINOSTEROID INSENSITIVE 1-associated receptor kinase 1
																GRMZM2G162992	Far upstream element-binding protein
																GRMZM2G163200	Putative GATA transcription factor 13
																GRMZM2G164340	nitrilase-associated protein, SPIRAL1-like 4
																GRMZM2G164413	LOC100283711, Transmembrane protein 14C
																GRMZM2G164426	NEP1-interacting protein-like 1
																GRMZM2G165506	pollen-specific protein C13, p 11
																GRMZM2G165633	No description available.
																GRMZM2G165747	5-methyltetrahydropteroyltriglutamate--homocysteine methyltransferase, 5-methyltetrahydropteroyltriglutamate--homocysteine methyltransferase
																GRMZM2G165991	Growth-regulating factor
																GRMZM2G166176	3-phosphate 2-O-acyltransferase
																GRMZM2G167438	3-ketoacyl-CoA synthase, acyltransferase
																GRMZM2G167786	Receptor-like protein kinase BRI1-like 3
																GRMZM2G168149	40S ribosomal protein S2, LOC100283974
																GRMZM2G168330	60S ribosomal protein L14, 60 ribosomal protein L14Putative uncharacterized protein ;
																GRMZM2G168744	No description available.
																GRMZM2G169080	inactive receptor-like kinase SSP
																GRMZM2G170049	Trichome differentiation protein GL1
																GRMZM2G170646	esterase/lipase At5g45910, esterase
																GRMZM2G171408	U-box domain-containing protein 12
																GRMZM2G171484	40S ribosomal protein S10, 40S ribosomal protein S10
																GRMZM2G173195	Probable glycerol-3-phosphate dehydrogenase [NAD(+)] 3, cytosolic
																GRMZM2G173209	Adenylate kinase
																GRMZM2G173579	Mechanosensitive ion channel protein
																GRMZM2G173863	No description available.
																GRMZM2G174136	No description available.
																GRMZM2G174730	LOC100284626, Putative secretory carrier-associated membrane protein 1
																GRMZM2G174799	Fasciclin-like arabinogalactan protein 7, LOC100281204
																GRMZM2G174807	transmembrane protein;Aquaporin PIP1-1 (Plasma membrane intrinsic protein 1-1)(ZmPIP1-1)(ZmPIP1;1)(ZmPIP1a), PIP1-3/PIP1-4, Aquaporin PIP1-1
																GRMZM2G175065	Protein ABIL3, protein ABIL1
																GRMZM2G175782	No description available.
																GRMZM2G176375	No description available.
																GRMZM2G177001	Elav-like family member
																GRMZM2G177259	No description available.
																GRMZM2G177715	Pentatricopeptide repeat-containing protein
																GRMZM2G177940	Probable pectinesterase 53
																GRMZM2G178571	Xylosyltransferase 2
																GRMZM2G178693	Aquaporin PIP2, Aquaporin PIP2-5 (Plasma membrane intrinsic protein 2-5)(ZmPIP2-5)(ZmPIP2;5)(ZmPIP2a), Aquaporin PIP2-5
																GRMZM2G178968	60S ribosomal protein L7a, 60S ribosomal protein L7a
																GRMZM2G178998	CUP-SHAPED COTYLEDON
																GRMZM2G179002	Probable protein S-acyltransferase 7, palmitoyltransferase ZDHHC9
																GRMZM2G179459	Sorbin and SH3 domain-containing protein 2, clathrin binding protein
																GRMZM2G179703	Microtubule-actin cross-linking factor 1
																GRMZM2G180150	No description available.
																GRMZM2G180620	No description available.
																GRMZM2G180697	No description available.
																GRMZM2G181231	protein kinase domain containing protein, receptor-like protein kinase At1g33260
																GRMZM2G301908	fasciclin-like arabinogalactan protein 10, Fasciclin-like arabinogalactan protein
																GRMZM2G302604	Putative polyol transporter 2
																GRMZM2G306679	18.1 kDa class I heat shock protein
																GRMZM2G308203	repeat, PH and SEC7 domain containing protein secG
																GRMZM2G310944	Cell differentiation protein RCD1 homolog
																GRMZM2G314652	Bifunctional 3-dehydroquinate dehydratase/shikimate dehydrogenase, chloroplastic, LOC100285997
																GRMZM2G316275	LOC100285599, Auxin-induced protein
																GRMZM2G317743	No description available.
																GRMZM2G318662	No description available.
																GRMZM2G319281	acidic leucine-rich nuclear phosphoprotein 32 family member A, phosphoprotein 32-related protein 2
																GRMZM2G319947	No description available.
																GRMZM2G325907	Trichome differentiation protein GL1, myb-like DNA-binding domain containing protein
																GRMZM2G328500	glucose 6-dehydrogenase
																GRMZM2G330153	No description available.
																GRMZM2G330635	Glutathione S-transferase GSTU6, Glutathione transferase GST 23
																GRMZM2G332259	Rapid alkalinization factor, rapid alkalinization factor 1
																GRMZM2G335287	inhibited guanine nucleotide-exchange protein
																GRMZM2G336557	Probable membrane-associated kinase regulator
																GRMZM2G336800
																GRMZM2G336879	Protein notum homolog, carboxylic ester hydrolase
																GRMZM2G340251	protein DnaK
																GRMZM2G342515	Histone H2B.5 (H2B), Histone H2B, Histone H2B.5
																GRMZM2G343543	elongation factor 1-alpha, Elongation factor 1 alpha
																GRMZM2G348452	Cytokinin dehydrogenase, cytokinin dehydrogenase 10
																GRMZM2G349407	Probable long-chain-alcohol O-fatty-acyltransferase, wax synthase
																GRMZM2G352627	kDa heat shock protein, small heat shock-like protein (LOC100285715), mRNA
																GRMZM2G352678	Basic blue protein, chemocyanin
																GRMZM2G355062	No description available.
																GRMZM2G355752	mass early light-inducible protein, early light-induced protein
																GRMZM2G355773	Histone H3.2, Histone H3, Histone H3.2
																GRMZM2G356545	No description available.
																GRMZM2G359234	UDP-glucuronic acid decarboxylase 1, glucuronic acid decarboxylase 1
																GRMZM2G359397	GDP-L-galactose phosphorylase 2
																GRMZM2G366373	Auxin-responsive protein
																GRMZM2G367701	xylem cysteine proteinase 2, Xylem cysteine proteinase 2
																GRMZM2G368698	LOC100286362, wall / vacuolar inhibitor of fructosidase 2
																GRMZM2G368827	Bidirectional sugar transporter SWEET11, LOC100282584
																GRMZM2G369703	No description available.
																GRMZM2G372102	36.4 kDa proline-rich protein
																GRMZM2G373738	Ras-related protein Rab
																GRMZM2G381086	BRASSINOSTEROID INSENSITIVE 1-associated receptor kinase 1, carbohydrate binding protein
																GRMZM2G382379	peroxidase 68 (LOC100285274), mRNA
																GRMZM2G383404	anthocyanidin 3-O-glucosyltransferase, Putative UDP-glucose flavonoid 3-O-glucosyltransferase 3
																GRMZM2G384070	No description available.
																GRMZM2G388684	Xyloglucan endotransglucosylase/hydrolase protein
																GRMZM2G389567	Transcription factor
																GRMZM2G389903	Arabinogalactan peptide
																GRMZM2G389937	No description available.
																GRMZM2G391272	cortical cell-delineating protein
																GRMZM2G391286	cortical cell-delineating protein (LOC100286204), mRNA
																GRMZM2G393002	Cyclin-dependent kinase
																GRMZM2G394528	Probable methyltransferase
																GRMZM2G401511	Glucuronoxylan 4-O-methyltransferase, plant-specific domain TIGR01627 family protein
																GRMZM2G403276	Fasciclin-like arabinogalactan protein 1
																GRMZM2G403797	Protein ROOT PRIMORDIUM DEFECTIVE 1
																GRMZM2G404207	inactive L-type lectin-domain containing receptor kinase III
																GRMZM2G405662	blight resistance protein homolog
																GRMZM2G406155	No description available.
																GRMZM2G409093	Transmembrane protein 63A
																GRMZM2G411084	WPP domain-containing protein, MFP1 attachment factor 1
																GRMZM2G412207	Putative pectate lyase 14
																GRMZM2G413017
																GRMZM2G415579	functional NADPH-dependent codeinone reductase 2, NAD(P)H-dependent oxidoreductase
																GRMZM2G416935	No description available.
																GRMZM2G420733	Dirigent protein
																GRMZM2G423555	Glutathione S-transferase
																GRMZM2G423861	like calmodulin-binding protein homolog
																GRMZM2G424348	dehydration-responsive element-binding protein 1D, Dehydration-responsive element-binding protein 1F
																GRMZM2G425398	CASP-like protein OsI_30532
																GRMZM2G426156	receptor-like serine/threonine-protein kinase At2g16250
																GRMZM2G427451	AIR12
																GRMZM2G427692
																GRMZM2G432662	PRA1 family protein B5, prenylated Rab receptor 2
																GRMZM2G433184	disease resistance response protein 206, Dirigent protein
																GRMZM2G435224
																GRMZM2G436730	Brassinosteroid LRR receptor kinase
																GRMZM2G439297
																GRMZM2G440208	phosphogluconate dehydrogenase, decarboxylating, 6-phosphogluconate dehydrogenase, decarboxylating (EC 1.1.1.44)
																GRMZM2G442658	Alcohol dehydrogenase 1, alcohol dehydrogenase1;Alcohol dehydrogenase 1 (EC 1.1.1.1), Alcohol dehydrogenase class-3
																GRMZM2G443612	No description available.
																GRMZM2G445905	LOC100284181, Cellulose synthase A catalytic subunit
																GRMZM2G446170	BURP domain-containing protein 17
																GRMZM2G454889	No description available.
																GRMZM2G457309	LOC100281002, IgA FC receptor
																GRMZM2G458538	CAS1 domain-containing protein 1
																GRMZM2G461716	ASPARTIC PROTEASE IN GUARD CELL
																GRMZM2G466780	protein kinase, Fructokinase-2
																GRMZM2G466833	Malate dehydrogenase
																GRMZM2G469898	esterase, esterase/lipase At5g45910
																GRMZM2G469901	Uncharacterized J domain-containing protein C3E7.11c
																GRMZM2G472453	No description available.
																GRMZM2G474555	No description available.
																GRMZM2G477340	Phosphatidylserine synthase 2
																GRMZM2G477603
																GRMZM2G478414	esterase/lipase, anther-specific proline-rich protein APG
																GRMZM2G478876	BRASSINOSTEROID INSENSITIVE 1-associated receptor kinase 1
																GRMZM2G481194	Basic form of pathogenesis-related protein 1
																GRMZM2G501652	No description available.
																GRMZM2G540538	Adenosine kinase 2Putative uncharacterized protein ;, Adenosine kinase
																GRMZM2G542292
																GRMZM2G556667	No description available.
																GRMZM2G564586	No description available.
																GRMZM5G803949	Rac-like GTP-binding protein, Rho-related protein from plants 9;Rho-related protein from plants 9
																GRMZM5G804575	nodulin-like protein 5NG4 (LOC100283745), mRNA, WALLS ARE THIN 1
																GRMZM5G805685	Putative AP2/ERF and B3 domain-containing protein Os01g0140700
																GRMZM5G807560	No description available.
																GRMZM5G809195	IAA14 - auxin-responsive Aux/IAA family member, Auxin-responsive protein
																GRMZM5G821139	No description available.
																GRMZM5G822180	No description available.
																GRMZM5G822426	Inactive TPR repeat-containing thioredoxin TTL3
																GRMZM5G822591	Clathrin heavy chain 2
																GRMZM5G824534	No description available.
																GRMZM5G826389	LOC100282835, Thebaine 6-O-demethylase
																GRMZM5G826838	Glutamate decarboxylase
																GRMZM5G826911	Protein YLS7
																GRMZM5G827266	40S ribosomal protein S26, 40S ribosomal protein S26
																GRMZM5G831200	Probable polygalacturonase At1g80170
																GRMZM5G832108	40S ribosomal protein S9
																GRMZM5G834195
																GRMZM5G835629	inactive L-type lectin-domain containing receptor kinase III
																GRMZM5G836190	receptor-like kinase protein THICK TASSEL DWARF1, PAN1
																GRMZM5G842058	brick1;Protein BRICK1, Protein BRICK1, Protein BRICK1
																GRMZM5G843336
																GRMZM5G846152	No description available.
																GRMZM5G847216	No description available.
																GRMZM5G851698	40S ribosomal protein S6, ribosomal protein s6 RPS6-2
																GRMZM5G852886	pathogenesis-related protein PR-1, Basic form of pathogenesis-related protein 1
																GRMZM5G858417	Nucleobase-ascorbate transporter LPE1, Nucleobase-ascorbate transporter, permease 1;Nucleobase-ascorbate transporter LPE1 (Leaf permease protein 1)
																GRMZM5G859526	No description available.
																GRMZM5G860761	endo-1,3-beta, Glucan endo-1,3-beta-glucosidase 4
																GRMZM5G862467	MOB kinase activator-like 1 homolog
																GRMZM5G862799	F-box protein
																GRMZM5G864689	Bipolar kinesin KRP-130
																GRMZM5G866432	No description available.
																GRMZM5G870253	Dynamin-2B
																GRMZM5G870752	60S ribosomal protein L7a, 60S ribosomal protein L7a
																GRMZM5G872204	centaurin-gamma-like family member 11P
																GRMZM5G882527	Transcription factor BEE
																GRMZM5G883759	Circumsporozoite protein
																GRMZM5G888608
																GRMZM5G891187	WALLS ARE THIN 1, nodulin-like protein
																GRMZM5G892645	RNA helicase SUB2
																GRMZM5G893252	LOC100283904, 16 kDa proteolipid subunit, V-type proton ATPase 16 kDa proteolipid subunit
																GRMZM5G894916	No description available.
																GRMZM5G898668	Probable beta-1,4-xylosyltransferase IRX10

## Sheet: (C)
(C) Lists of genes that were upregulated along the leaf gradient in the merged well-watered control and GA20OX-1OE data set.
sample 0-0.5 and 0.5-1.0	annotation	sample 0.5-1.0 and 1.0-1.5	annotation	sample 1.0-1.5 and 1.5-2.0	annotation	sample 1.5-2.0 and 2.0-2.5	annotation	sample 2.0-2.5 and 2.5-3.0	annotation	sample 2.5-3.0 and 3.0-3.5	annotation	sample 3.0-3.5 and 3.5-4.0	annotation	sample 3.5-4.0 and 4.0-5.0	annotation	sample 4.0-5.0 and 8.0-9.0	annotation
AC165171.2_FG002	Probable WRKY transcription factor	GRMZM2G003970	No description available.	GRMZM2G002173	Phosphopantothenate--cysteine ligase, phosphopantothenate--cysteine ligase	GRMZM2G012148	LOC100285369	AC220970.4_FG002	No description available.	AC217293.3_FG007	Putative wall-associated receptor kinase-like 13	AC155610.2_FG007	hydroxypalmitate O-feruloyl transferase	AC195154.3_FG004	Myosin-17	AC189750.4_FG004	adenosine 5'-phosphosulfate reductase-like1;adenosine 5'-phosphosulfate reductase-like1, adenylylsulfate reductase 1, chloroplastic
AC198418.3_FG005	box ATP-dependent RNA helicase 3, chloroplastic	GRMZM2G004160	chemocyanin, Basic blue protein	GRMZM2G021256	Oxygen evolving enhancer protein 3, PsbQ-like protein 1, chloroplastic	GRMZM2G020523	Lignin-forming anionic peroxidase	GRMZM2G003909	No description available.	GRMZM2G013255	alpha-L-fucosidase 1, Putative alpha-L-fucosidase 1	AC194425.3_FG005	No description available.	GRMZM2G002286	hydrolase domain-containing protein 17B, esterase/lipase/thioesterase	AC191575.2_FG001	No description available.
AC202185.4_FG004	Small heat shock protein, chloroplastic, hsp20/alpha crystallin family protein	GRMZM2G004211	ascorbate peroxidase 3, peroxisomal, APx3 - Peroxisomal Ascorbate Peroxidase	GRMZM2G022242	Kaempferol 3-O-beta-D-galactosyltransferase	GRMZM2G029566	No description available.	GRMZM2G016254	terpene synthase 6, (E)-beta-farnesene synthase	GRMZM2G015603	acetyltransferase component of acetoin cleaving system	AC212859.3_FG008	NAC transcription factor NAM	GRMZM2G003738	long cell-linked locus protein	AC194965.4_FG004	GATA transcription factor 16
AC209819.3_FG012	Rac-like GTP-binding protein, Rho-related protein from plants 7;Rho-related protein from plants 7	GRMZM2G004828	seed maturation protein, Reticulon-like protein B8	GRMZM2G023204	cGMP-dependent protein kinase, isozyme 2 forms cD4/T1/T3A	GRMZM2G047124	Transcription factor	GRMZM2G030252	WAT1-related protein	GRMZM2G019586	No description available.	GRMZM2G003165	Fasciclin-like arabinogalactan protein 2	GRMZM2G005840	H2 zinc finger protein RHA1a, RING-H2 finger protein	AC203966.5_FG005	20 oxidase 1-D, LOC778427
AC210517.3_FG003	shock protein, chloroplastic	GRMZM2G006765	Actin, cytoplasmic	GRMZM2G025414	BCL-2 binding anthanogene-1, BAG family molecular chaperone regulator	GRMZM2G077015	2H-1,4-benzoxazin-2-yl glucoside beta-D-glucosidase	GRMZM2G035268	NADP-dependent glyceraldehyde-3-phosphate dehydrogenase, glyceraldehyde-3-phosphate dehydrogenase;NADP-dependent glyceraldehyde-3-phosphate dehydrogenase (EC 1.2.1.9)(Non-phosphorylating glyceraldehyde 3-phosphate dehydrogenase)(Glyceraldehyde-3-phosphate dehydrogenase [NADP+])(Triosephosphate dehydrogenase), NADP-dependent glyceraldehyde-3-phosphate dehydrogenase	GRMZM2G026095	Probable tuliposide A-converting enzyme b6, amyloplastic	GRMZM2G019373	No description available.	GRMZM2G011662	Putative glucose-6-phosphate 1-epimerase	AC205376.4_FG003	No description available.
AC234157.1_FG002	lethal embryo mutant1;lethal embryo mutant1, protein S9	GRMZM2G011513	Elicitor-responsive protein 3	GRMZM2G034152	Polyamine oxidase, Polyamine oxidase 1, polyamine oxidase1;Polyamine oxidase Precursor (EC 1.5.3.14)(EC 1.5.3.15)	GRMZM2G077206	Glutathione transferase GST 23, LOC542632	GRMZM2G048121	NAD(P)H-dependent oxidoreductase, functional NADPH-dependent codeinone reductase 2	GRMZM2G033952	caffeoyl-CoA O-methyltransferase 1, Caffeoyl-CoA O-methyltransferase	GRMZM2G032219	MLO protein homolog 1, barley mlo defense gene homolog1;barley mlo defense gene homolog1	GRMZM2G012183	Constitutive coactivator of peroxisome proliferator-activated receptor gamma	AC205471.4_FG003	stress transcription factor A-4d
GRMZM2G001223	Myb-related protein Pp1	GRMZM2G014770	Probable galacturonosyltransferase, transferase, transferring glycosyl groups	GRMZM2G034302	Sucrose transport protein, sucrose transporter1	GRMZM2G081192	Aquaporin PIP2-3, plasma membrane intrinsic protein2;Aquaporin PIP2-3 (Plasma membrane intrinsic protein 2-3)(ZmPIP2-3)(ZmPIP2;3), Aquaporin PIP2	GRMZM2G049538	sandaracopimara-8(14),15-diene synthase, Acyclic sesquiterpene synthase, terpene synthase1;terpene synthase1	GRMZM2G034360	transferase, hydroxypalmitate O-feruloyl transferase	GRMZM2G032225	Transcription elongation factor SPT5	GRMZM2G015603	acetyltransferase component of acetoin cleaving system	AC208110.2_FG006	No description available.
GRMZM2G005984	photosystem II 11 kD protein, II repair protein PSB27-H1, chloroplastic	GRMZM2G019974	carbohydrate transporter/ sugar porter, Organic cation/carnitine transporter 2	GRMZM2G050514	Glutamine synthetase root isozyme 1, Glutamine synthetase root isozyme 5, Glutamine synthetase root isozyme 1 (EC 6.3.1.2)(GS122)(Glutamate--ammonia ligase), Glutamine synthetase	GRMZM2G093090	Aquaporin TIP4, Aquaporin TIP4-4 (Tonoplast intrinsic protein 4-4)(ZmTIP4-4)(ZmTIP4;4), Aquaporin TIP4-4	GRMZM2G053779	Blue copper protein, Blue copper protein	GRMZM2G043162	ferredoxin-1, Ferredoxin-1	GRMZM2G044481	(13E)-labda-7,13-dien-15-ol synthase	GRMZM2G017266	No description available.	AC210013.4_FG018	No description available.
GRMZM2G008196	No description available.	GRMZM2G023285	No description available.	GRMZM2G063126	Ferredoxin-1	GRMZM2G097851	Blue copper protein	GRMZM2G075333	coumarate--CoA ligase, LOC542166	GRMZM2G043300	chemocyanin, Basic blue protein	GRMZM2G045638	No description available.	GRMZM2G026980	xyloglucan endotransglycosylase homolog1;xyloglucan endotransglycosylase homolog1, Xyloglucan endotransglucosylase/hydrolase	AC213612.3_FG001	glycine-rich cell wall structural protein
GRMZM2G008691	Transcription factor	GRMZM2G034389	Probable peptide/nitrate transporter, peptide transporter PTR2	GRMZM2G064626	No description available.	GRMZM2G104542	Nitrate transporter 1.7	GRMZM2G079616	Taxadien-5-alpha-ol O-acetyltransferase	GRMZM2G057630	No description available.	GRMZM2G051683	Anthocyanidin 5,3-O-glucosyltransferase	GRMZM2G028568	Receptor like protein kinase	AC217050.4_FG001	Ultraviolet-B receptor UVR8
GRMZM2G009097	No description available.	GRMZM2G034843	No description available.	GRMZM2G073059	Kynurenine formamidase, cyclase	GRMZM2G118378	homology domain-containing family A member 8	GRMZM2G080546	Chloroplast stem-loop binding protein of 41 kDa b, chloroplastic	GRMZM2G058518	NAC domain-containing protein 8, ANAC010	GRMZM2G068947	12-oxo-phytodienoic acid reductase6;12-oxo-phytodienoic acid reductase6, oxophytodienoate reductase-like protein 1	GRMZM2G032936	Beta-(1--2)glucan export ATP-binding/permease protein NdvA	AC217358.3_FG010	No description available.
GRMZM2G011357	finger protein JACKDAW, indeterminate growth1	GRMZM2G036983		GRMZM2G077333	photosystem II 22 kDa protein, II 22 kDa protein, chloroplastic	GRMZM2G138258	No description available.	GRMZM2G092968	meiosis 5	GRMZM2G060760	Methylesterase 17, esterase PIR7B	GRMZM2G072808	Laccase-12/13, L-ascorbate oxidase	GRMZM2G033820	Probable phospholipase A2 homolog 2, phospholipase A2	AC217975.3_FG001	kinase, pyruvate dehydrogenase kinase isoform 2;pyruvate dehydrogenase kinase isoform 2
GRMZM2G012566	No description available.	GRMZM2G041761	plant-specific domain TIGR01568 family protein	GRMZM2G079616	Taxadien-5-alpha-ol O-acetyltransferase	GRMZM2G335618	glutathione transferase19;glutathione transferase19, Probable glutathione S-transferase MSR-1	GRMZM2G107226	No description available.	GRMZM2G062848	Heparan-alpha-glucosaminide N-acetyltransferase	GRMZM2G078798	gibberellin 2-oxidase, Gibberellin 2-beta-dioxygenase	GRMZM2G035444	UPF0497 membrane protein 3, CASP-like protein 2, CASP-like protein OsI_39071	AC233901.1_FG010	No description available.
GRMZM2G013342	subunit II, chloroplastic	GRMZM2G044107	xylosidase/alpha-L-arabinofuranosidase 2	GRMZM2G079873		GRMZM2G352678	Basic blue protein, chemocyanin	GRMZM2G109071	Purple acid phosphatase	GRMZM2G064605	Thaumatin-like protein 1	GRMZM2G085019	NADP-dependent malic enzyme, chloroplastic, NADP-dependent malic enzyme, NADP malic enzyme3;NADP-dependent malic enzyme, chloroplastic Precursor (NADP-ME)(EC 1.1.1.40)	GRMZM2G038926	No description available.	AC234160.1_FG003	2H-1,4-benzoxazin-2-yl glucoside beta-D-glucosidase
GRMZM2G015709	Anthocyanidin 3-O-glucoside 2''-O-glucosyltransferase	GRMZM2G044175	Sphinganine C(4)-monooxygenase 2	GRMZM2G084935	polcalcin Jun o 2, Polcalcin Jun o 2	GRMZM2G356545	No description available.	GRMZM2G114751	WAT1-related protein At4g28040	GRMZM2G069093	Lignin-forming anionic peroxidase	GRMZM2G085513	No description available.	GRMZM2G041415	transcription factor MYB8, Trichome differentiation protein GL1	GRMZM2G000932	Short-chain dehydrogenase TIC 32, chloroplastic
GRMZM2G017520	LOC100280710, Trichome differentiation protein GL1	GRMZM2G046583	Nicotinate phosphoribosyltransferase, nicotinate phosphoribosyltransferase-like protein	GRMZM2G089493	No description available.	GRMZM2G358540	LOC100284275	GRMZM2G116360	esterase/lipase	GRMZM2G071478	LysM domain receptor-like kinase 4	GRMZM2G088819	LOC100284831, Calmodulin-5/6/7/8	GRMZM2G052908	specific demethylase 8	GRMZM2G001375
GRMZM2G018375	Thiamine thiazole synthase 1, chloroplastic, Thiazole biosynthetic enzyme 1-1, chloroplastic Precursor, Thiamine thiazole synthase 2, chloroplastic	GRMZM2G046952	FIP1, GEM-like protein	GRMZM2G090728	No description available.			GRMZM2G122302	Blue copper protein, blue copper protein	GRMZM2G077340	No description available.	GRMZM2G104542	Nitrate transporter 1.7	GRMZM2G061596	BRASSINOSTEROID INSENSITIVE 1-associated receptor kinase 1	GRMZM2G001421	3-acetic acid-amido synthetase GH3.5
GRMZM2G018403	protein L21, 50S ribosomal protein L21	GRMZM2G047384	No description available.	GRMZM2G098520	Ribulose bisphosphate carboxylase small chain, chloroplastic, ribulose bisphosphate carboxylase small subunit1;Ribulose bisphosphate carboxylase small chain, chloroplastic Precursor (RuBisCO small subunit)(EC 4.1.1.39), bisphosphate carboxylase small chain			GRMZM2G129513	malate dehydrogenase6;Malate dehydrogenase [NADP], chloroplastic Precursor (EC 1.1.1.82)(NADP-MDH), Malate dehydrogenase [NADP], chloroplastic, Malate dehydrogenase [NADP], chloroplastic	GRMZM2G081949	LOC100284456 (pco127157), mRNA	GRMZM2G104710	TRIBOA-glucoside O-methyltransferase BX7	GRMZM2G071705	cyclin-like F-box, F-box protein	GRMZM2G001457	blue-light receptor phototropin 1, Phototropin-2
GRMZM2G022837	Isochorismate synthase 2, chloroplastic	GRMZM2G049422	Tobamovirus multiplication protein 2A, tetraspanin family protein	GRMZM2G102356	Bet v I allergen, MLP-like protein 423			GRMZM2G141975		GRMZM2G082520	allergen Hol l 1, beta-expansin 1a	GRMZM2G114642	Protein ECERIFERUM 3, glossy1;glossy1	GRMZM2G071883	Beta-galactosidase	GRMZM2G001696	Phosphoenolpyruvate carboxykinase [ATP] (PEP carboxykinase)(PEPCK)(EC 4.1.1.49)(Phosphoenolpyruvate carboxylase), Phosphoenolpyruvate carboxykinase, Phosphoenolpyruvate carboxykinase [ATP]
GRMZM2G025855	protein S5, 30S ribosomal protein S5	GRMZM2G052422	aminocyclopropane-1-carboxylate oxidase	GRMZM2G107226	No description available.			GRMZM2G150187	esterase/lipase LIP-4	GRMZM2G084407	11-oxo-beta-amyrin 30-oxidase, Cytochrome P450 CYP709H1	GRMZM2G123440	No description available.	GRMZM2G073427	Basic leucine zipper 9	GRMZM2G001724	Peroxisomal membrane protein 2
GRMZM2G026117	Porphobilinogen deaminase	GRMZM2G056056	No description available.	GRMZM2G108959	Trichome differentiation protein GL1			GRMZM2G154523	Patatin group M, LOC100284823	GRMZM2G088312	No description available.	GRMZM2G126261	Lignin-forming anionic peroxidase, Peroxidase 42 Precursor (EC 1.11.1.7)(Plasma membrane-bound peroxidase 3-1)(pmPOX3-1), Peroxidase 42	GRMZM2G074611	dirigent	GRMZM2G001915	dinucleotide transporter 2, mitochondrial
GRMZM2G026614	Nuclear and cytoplasmic polyadenylated RNA-binding protein PUB1	GRMZM2G059565	No description available.	GRMZM2G113033	bisphosphate carboxylase small chain			GRMZM2G156861	lipoxygenase, Linoleate 9S-lipoxygenase	GRMZM2G089895	LOC100284675, Lignin-forming anionic peroxidase	GRMZM2G130454	specific lipid-transfer protein-like protein	GRMZM2G083402	Receptor like protein kinase	GRMZM2G003096	protein phosphatase 2C 1, protein phosphatase 2C
GRMZM2G029029	KH domain-containing protein At5g56140, LOC100273249;hypothetical protein LOC100273249	GRMZM2G060866	Anther-specific proline-rich protein APG, anther-specific proline-rich protein APG	GRMZM2G125037	PATTERNING FACTOR-like protein 4			GRMZM2G159404	UDP-glycosyltransferase, UDP-glycosyltransferase/ transferase, transferring glycosyl groups	GRMZM2G091839	No description available.	GRMZM2G147390	RAB6-interacting golgin	GRMZM2G087451	Probable mediator of RNA polymerase II transcription subunit 26b	GRMZM2G003501	3-ketoacyl-CoA synthase
GRMZM2G029888		GRMZM2G063733	glyoxal oxidase, Galactose oxidase	GRMZM2G135990	No description available.			GRMZM2G169458	LOC100280692, Aldehyde dehydrogenase family 3 member F1	GRMZM2G110412	inactive L-type lectin-domain containing receptor kinase III	GRMZM2G161274	Intracellular ribonuclease LX	GRMZM2G087824	No description available.	GRMZM2G004060	Probable WRKY transcription factor
GRMZM2G033653	ribosomal protein S6 containing protein, 30S ribosomal protein S6	GRMZM2G083504	Transcription factor BEE	GRMZM2G138756	inactive purple acid phosphatase 27, nucleotide pyrophosphatase/phosphodiesterase			GRMZM2G174799	Fasciclin-like arabinogalactan protein 7, LOC100281204	GRMZM2G111697	ACR4 (LOC100285772), mRNA, uridylyltransferase/uridylyl-removing enzyme	GRMZM2G164340	nitrilase-associated protein, SPIRAL1-like 4	GRMZM2G087955	Trichome differentiation protein GL1	GRMZM2G004160	chemocyanin, Basic blue protein
GRMZM2G036134	ASPARTIC PROTEASE IN GUARD CELL 2	GRMZM2G086496	Nitrate transporter 1.1	GRMZM2G144155	Probable methyltransferase, ankyrin protein kinase-like			GRMZM2G316778	No description available.	GRMZM2G114861	Kinesin-like protein KIFC1, Kinesin-1	GRMZM2G168744	No description available.	GRMZM2G089106	Protein LOL4	GRMZM2G004511	remorin
GRMZM2G036340	Gibberellin 3-beta-dioxygenase 2-2	GRMZM2G089836	fructosyltransferase/2,1-fructan:2,1-fructan 1-fructosyltransferase, Beta-fructofuranosidase 1	GRMZM2G174394				GRMZM2G323024	chelatase subunit ChlH, chloroplastic	GRMZM2G122073	No description available.	GRMZM2G177203	DSBA-like thioredoxin domain containing protein	GRMZM2G104045	protein DnaJ	GRMZM2G004548	No description available.
GRMZM2G039586	Putative GATA transcription factor 22	GRMZM2G090177	Transcription elongation factor SPT5	GRMZM2G178693	Aquaporin PIP2, Aquaporin PIP2-5 (Plasma membrane intrinsic protein 2-5)(ZmPIP2-5)(ZmPIP2;5)(ZmPIP2a), Aquaporin PIP2-5			GRMZM2G332259	Rapid alkalinization factor, rapid alkalinization factor 1	GRMZM2G122853	Lignin-forming anionic peroxidase	GRMZM2G178875	LOC100284129	GRMZM2G106363	Putative adagio-like protein 2	GRMZM2G004880	Probable pyruvate, phosphate dikinase regulatory protein, chloroplastic
GRMZM2G043943	Probable pectinesterase 53	GRMZM2G111637	No description available.	GRMZM2G325907	Trichome differentiation protein GL1, myb-like DNA-binding domain containing protein			GRMZM2G346455	Probable alpha-galactosidase D	GRMZM2G130333	Aspartic proteinase oryzasin-1	GRMZM2G326707	Inorganic phosphate transporter 1, phosphate transporter protein1	GRMZM2G108273	Aquaporin TIP4, Aquaporin TIP4-2 (Tonoplast intrinsic protein 4-2)(ZmTIP4-2)(ZmTIP4;2), Aquaporin TIP4-2	GRMZM2G004909	nonspecific lipid-transfer protein, Non-specific lipid-transfer protein 2
GRMZM2G044074	lesion22;Uroporphyrinogen decarboxylase, chloroplastic Precursor (URO-D)(UPD)(EC 4.1.1.37), Uroporphyrinogen decarboxylase	GRMZM2G114153	FIP1, GEM-like protein	GRMZM2G328908	No description available.			GRMZM2G374475	Anther-specific proline-rich protein APG	GRMZM2G137535	Lichenase-2, lichenase-2	GRMZM2G367701	xylem cysteine proteinase 2, Xylem cysteine proteinase 2	GRMZM2G110913	LOB domain-containing protein 31	GRMZM2G004996	LOC100282251, associated protein 2 homolog 3
GRMZM2G050286	Arabinogalactan peptide, AGP20	GRMZM2G118243	Pleiotropic ABC efflux transporter of multiple drugs	GRMZM2G338160	No description available.			GRMZM2G389567	Transcription factor	GRMZM2G138744	No description available.	GRMZM2G389937	No description available.	GRMZM2G111731	Trichome differentiation protein GL1	GRMZM2G005146	auxin-repressed protein
GRMZM2G051619	gibberellin 2-beta-dioxygenase, Gibberellin 2-beta-dioxygenase	GRMZM2G123246	NAC transcription factor NAM	GRMZM2G344634	Acyl-CoA-binding protein, LOC100281027			GRMZM2G417107	Transcription factor	GRMZM2G146152	Laccase-12/13, putative laccase	GRMZM2G424348	dehydration-responsive element-binding protein 1D, Dehydration-responsive element-binding protein 1F	GRMZM2G112681	NAC domain-containing protein 8	GRMZM2G005652	domain family member 5 homolog A
GRMZM2G052266	LOC100283462, N-methyl-L-tryptophan oxidase	GRMZM2G124644		GRMZM2G373738	Ras-related protein Rab			GRMZM2G467370	No description available.	GRMZM2G149422	No description available.	GRMZM2G450233	Lignin-forming anionic peroxidase, LOC100273479;hypothetical protein LOC100273479	GRMZM2G126900	Probable inositol oxygenase	GRMZM2G005732	component response regulator-like PRR37
GRMZM2G054120	LOC100278255;hypothetical protein LOC100278255	GRMZM2G127546	LOC100282233, Pyruvate dehydrogenase E1 component subunit beta	GRMZM2G389903	Arabinogalactan peptide			GRMZM5G800586	BURP domain-containing protein 3	GRMZM2G151406	Probale copper-transporting ATPase PacS	GRMZM2G454889	No description available.	GRMZM2G130149	Myb-related protein MYBAS2	GRMZM2G005954	Protein TIFY
GRMZM2G057930	galacturonosyltransferase-like	GRMZM2G129513	malate dehydrogenase6;Malate dehydrogenase [NADP], chloroplastic Precursor (EC 1.1.1.82)(NADP-MDH), Malate dehydrogenase [NADP], chloroplastic, Malate dehydrogenase [NADP], chloroplastic	GRMZM2G401848	cis-trans isomerase, peptidyl-prolyl cis-trans isomerase			GRMZM5G848603	Lysosomal Pro-X carboxypeptidase	GRMZM2G153672	Phospholipase A1-II 1	GRMZM2G457309	LOC100281002, IgA FC receptor	GRMZM2G134227	protein phosphatase 2C 55	GRMZM2G005996	Mechanosensitive ion channel protein
GRMZM2G060029	U-box domain-containing protein 4	GRMZM2G132069	phosphofructokinase 4, chloroplastic, 6-phosphofructokinase 2	GRMZM2G413017				GRMZM5G898347		GRMZM2G159142	Transmembrane protein 120B	GRMZM2G542272	No description available.	GRMZM2G138067	one-related 12	GRMZM2G006297	Suppression of tumorigenicity 5 protein
GRMZM2G060886	LOC100282545, Phosphoethanolamine N-methyltransferase 3	GRMZM2G133394	ASPARTIC PROTEASE IN GUARD CELL 2	GRMZM2G431156	Myb-related protein 308					GRMZM2G176375	No description available.	GRMZM5G822180	No description available.	GRMZM2G138710	oxo-Delta(4,5)-steroid 5-beta-reductase	GRMZM2G006363	Laminin subunit
GRMZM2G063203	Trihelix transcription factor GT-2	GRMZM2G135501	No description available.	GRMZM2G433184	disease resistance response protein 206, Dirigent protein					GRMZM2G321747	No description available.	GRMZM5G891187	WALLS ARE THIN 1, nodulin-like protein	GRMZM2G139882	Embryonic stem cell-specific 5-hydroxymethylcytosine-binding protein	GRMZM2G006468	putative wound responsive protein, Bifunctional nuclease 2
GRMZM2G063244	peptidyl-prolyl cis-trans isomerase, cis-trans isomerase	GRMZM2G137954	Bidirectional sugar transporter SWEET4	GRMZM5G836174	Inorganic pyrophosphatase 1					GRMZM2G323830	LUTEIN DEFICIENT 5, chloroplastic			GRMZM2G141607	NADP-dependent L-serine/L-allo-threonine dehydrogenase YdfG	GRMZM2G006480	S-alkyl-thiohydroximate lyase SUR1
GRMZM2G063363	LOC100284019, Vesicle-associated protein 4-2	GRMZM2G142093	No description available.	GRMZM5G845601	Protein IQ-DOMAIN					GRMZM2G325650	Protein kinase Kelch repeat:Kelch, kelch-repeat protein At1g15670			GRMZM2G146192	xylosidase/alpha-L-arabinofuranosidase 2	GRMZM2G006977	Putative calcium-transporting ATPase 13, plasma membrane-type
GRMZM2G068715	Nuclear and cytoplasmic polyadenylated RNA-binding protein PUB1, ribonucleoprotein A	GRMZM2G144581	Bidirectional sugar transporter SWEET4	GRMZM5G850015	Pyridoxal biosynthesis, pyridoxin biosynthesis protein ER1					GRMZM2G333049	VQ motif family protein			GRMZM2G148453	component response regulator-like PRR1	GRMZM2G007928	Birk type proteinase inhibitor DE-4, Bowman-Birk type trypsin inhibitor
GRMZM2G071307	No description available.	GRMZM2G152796	IAA14 - auxin-responsive Aux/IAA family member, Auxin-responsive protein							GRMZM2G335618	glutathione transferase19;glutathione transferase19, Probable glutathione S-transferase MSR-1			GRMZM2G148908	Probable E3 ubiquitin-protein ligase makorin-2	GRMZM2G007981	kelch motif family protein, Kelch repeat-containing protein At3g27220
GRMZM2G074687	Calreticulin-2	GRMZM2G154960	Ras-related protein Rab, LOC100280532							GRMZM2G341036	No description available.			GRMZM2G151896		GRMZM2G008263	Granule-bound starch synthase 1, chloroplastic/amyloplastic, granule bound starch synthase IIa precursor
GRMZM2G075058	No description available.	GRMZM2G158394	knotted1 induced1;knotted1 induced1, Intracellular ribonuclease LX							GRMZM2G400156	SAUR33 - auxin-responsive SAUR family member			GRMZM2G152573	60S ribosomal protein L34, 60S ribosomal protein L34	GRMZM2G009320	No description available.
GRMZM2G076468	Cyclin-P4-1	GRMZM2G163200	Putative GATA transcription factor 13							GRMZM2G415579	functional NADPH-dependent codeinone reductase 2, NAD(P)H-dependent oxidoreductase			GRMZM2G153536	acid aminotransferase 5, chloroplastic, branched-chain-amino-acid aminotransferase	GRMZM2G009344	Purine permease 3
GRMZM2G076950	Pentatricopeptide repeat-containing protein At1g02150	GRMZM2G167387	No description available.							GRMZM5G873704				GRMZM2G166721	NAC domain-containing protein 8, ANAC075	GRMZM2G009591	phosphofructokinase 5, chloroplastic, pyrophosphate--fructose 6-phosphate 1-phosphotransferase (LOC100280694), mRNA
GRMZM2G080107	Photosystem I reaction center subunit NPutative uncharacterized protein ;, center subunit N, chloroplastic	GRMZM2G174286	Tobamovirus multiplication protein 3											GRMZM2G176375	No description available.	GRMZM2G009785	sucrose export defective1;Probable tocopherol cyclase, chloroplastic Precursor (Sucrose export defective 1), Tocopherol cyclase, chloroplastic, Probable tocopherol cyclase, chloroplastic
GRMZM2G086788	protein L6, 50S ribosomal protein L6	GRMZM2G312661	binding allergen Bet v 3											GRMZM2G306679	18.1 kDa class I heat shock protein	GRMZM2G009968	electron transporter, Glutaredoxin domain-containing cysteine-rich protein 1
GRMZM2G087103	acid aminotransferase-like protein 3, chloroplastic	GRMZM2G313643	receptor-like kinase protein THICK TASSEL DWARF1											GRMZM2G321747	No description available.	GRMZM2G010349	serine/threonine-protein kinase SNT7
GRMZM2G088874	No description available.	GRMZM2G341934	Lignin-forming anionic peroxidase											GRMZM2G330945	No description available.	GRMZM2G010460	Probable ubiquitin-conjugating enzyme E2 25
GRMZM2G095333	FKBP-type peptidyl-prolyl cis-trans isomerase 4, FKBP-type 22 kDa peptidyl-prolyl cis-trans isomerase	GRMZM2G344163	Putative chloride channel-like protein CLC-g											GRMZM2G359505	Uncharacterized RING finger protein C548.05c	GRMZM2G011006	No description available.
GRMZM2G096252	No description available.	GRMZM2G355752	mass early light-inducible protein, early light-induced protein											GRMZM2G360517	Protein TIME FOR COFFEE	GRMZM2G012546	Probable tuliposide A-converting enzyme b6, amyloplastic
GRMZM2G099802	esterase/lipase	GRMZM2G416935	No description available.											GRMZM2G399136	protein DnaJ, chaperone protein dnaJ 11	GRMZM2G012724	WRKY53 - superfamily of TFs having WRKY and zinc finger domains, WRKY transcription factor 33
GRMZM2G101613	cyclin-dependent kinase inhibitor 2, Cyclin-dependent kinase inhibitor 1	GRMZM2G474462	Protein hook											GRMZM2G414791	anther-specific proline-rich protein APG, Anther-specific proline-rich protein APG	GRMZM2G013957	No description available.
GRMZM2G101617	PsbP domain-containing protein 6, chloroplastic	GRMZM2G542292												GRMZM2G426156	receptor-like serine/threonine-protein kinase At2g16250	GRMZM2G014154	histidine-containing phosphotransfer protein2, phosphotransfer protein 1
GRMZM2G108643	protein L17	GRMZM5G800211	No description available.											GRMZM2G431156	Myb-related protein 308	GRMZM2G014558	CSLE6 - cellulose synthase-like family E, Cellulose synthase-like protein E1
GRMZM2G109326	COBRA-like protein 5, brittle stalk2;brittle stalk2													GRMZM2G467147	EIN3-binding F-box protein 2	GRMZM2G014695	No description available.
GRMZM2G111136	promoter-binding-like protein 8, SBP-domain protein1													GRMZM2G472453	No description available.	GRMZM2G016084	30S Ribosomal protein S1, RNA binding S1
GRMZM2G111998	xylosidase/alpha-L-arabinofuranosidase 2													GRMZM2G491632	zinc finger protein 593, finger protein 593 homolog	GRMZM2G016254	terpene synthase 6, (E)-beta-farnesene synthase
GRMZM2G112530	dopamine beta-monooxygenase, chelate reductase 1													GRMZM5G814089	No description available.	GRMZM2G016462	No description available.
GRMZM2G113668	No description available.													GRMZM5G828396	Transcription factor BEE	GRMZM2G016756	Transcription factor PIF1
GRMZM2G114642	Protein ECERIFERUM 3, glossy1;glossy1													GRMZM5G858417	Nucleobase-ascorbate transporter LPE1, Nucleobase-ascorbate transporter, permease 1;Nucleobase-ascorbate transporter LPE1 (Leaf permease protein 1)	GRMZM2G017080	diseco-3-hydroxy-5,9,17-trioxoandrosta-1(10),2
GRMZM2G115133	No description available.													GRMZM5G862799	F-box protein	GRMZM2G017110	Glutamate decarboxylase, glutamate decarboxylase
GRMZM2G118005	protein S6 alpha, chloroplastic															GRMZM2G017244	Pentatricopeptide repeat-containing protein
GRMZM2G119411	metallopeptidase 1															GRMZM2G017670	No description available.
GRMZM2G120938	male sterility protein 2, Alcohol-forming fatty acyl-CoA reductase															GRMZM2G019358	intermediate-associated protein 30, mitochondrial
GRMZM2G121514	hexosaminidase subunit															GRMZM2G021256	Oxygen evolving enhancer protein 3, PsbQ-like protein 1, chloroplastic
GRMZM2G122284	Putative RING-H2 finger protein ATL49, RING-H2 finger protein ATL2C															GRMZM2G021846	fructose-6-phosphate-2-kinase/fructose-2,6-bisphosphatase, phosphofructo-2-kinase/fructose-2,6-bisphosphatase
GRMZM2G122327	Ferredoxin-5, chloroplastic, Ferredoxin-1, ferredoxin5;Ferredoxin-5, chloroplastic Precursor (Ferredoxin V)(Fd V)															GRMZM2G021879	protein ligase Os06g0535400
GRMZM2G125656	TAF5-like RNA polymerase II p300/CBP-associated factor-associated															GRMZM2G022242	Kaempferol 3-O-beta-D-galactosyltransferase
GRMZM2G125838	Calcineurin subunit B, calcineurin subunit B															GRMZM2G022402	Anther-specific proline-rich protein APG
GRMZM2G128078	Uncharacterized membrane protein At4g09580															GRMZM2G022997	hexakisphosphate and diphosphoinositol-pentakisphosphate kinase
GRMZM2G128986	No description available.															GRMZM2G024196	Probable metal-nicotianamine transporter
GRMZM2G129804	factor P, LOC100285955															GRMZM2G024476	Cytokinin dehydrogenase
GRMZM2G130358	protein L31, chloroplastic															GRMZM2G024733	Probable vacuolar amino acid transporter YPQ1
GRMZM2G136508	amino acid permease, acid permease BAT1 homolog															GRMZM2G024806	F-box protein
GRMZM2G138355	nudix hydrolase 13, Nudix hydrolase 13, mitochondrial															GRMZM2G025459	SNF1-related protein kinase regulatory subunit beta-1, SNF1-related protein kinase regulatory subunit beta-1
GRMZM2G140996	O-methyltransferase ZRP4, hydroxymaackiain 3-O-methyltransferase 1															GRMZM2G025592	DNA (cytosine-5)-methyltransferase 1, Putative DNA (cytosine-5)-methyltransferase CMT1, DNA (cytosine-5)-methyltransferase 1 (EC 2.1.1.37)(Chromomethylase 1)(Zea methyltransferase2)(Zmet2)(DNA cytosine methyltransferase MET2a)
GRMZM2G143392	sigma factor RpoD, sigma factor SIG2A;sigma factor SIG2A															GRMZM2G025854	Phosphoglucomutase-like protein 5
GRMZM2G143870	Nuclear and cytoplasmic polyadenylated RNA-binding protein PUB1, plastid-specific 30S ribosomal protein 2															GRMZM2G025966	No description available.
GRMZM2G145496	LOC100283825, protein L27															GRMZM2G026043	BMP-2-inducible protein kinase
GRMZM2G145527	No description available.															GRMZM2G026927	No description available.
GRMZM2G145962	ribosome-like protein, protein S21															GRMZM2G027479	No description available.
GRMZM2G149580	LOC100284652, Acyl carrier protein 1, chloroplastic															GRMZM2G027851	Sodium/hydrogen exchanger Fragment, Sodium/hydrogen exchanger
GRMZM2G150893	Lignin-forming anionic peroxidase															GRMZM2G027955	adenylyltransferase large subunit 2, chloroplastic/amyloplastic, Glucose-1-phosphate adenylyltransferase large subunit 2, chloroplastic/amyloplastic, ADP-glucose pyrophosphorylase;Glucose-1-phosphate adenylyltransferase large subunit 2, chloroplastic/amyloplastic Precursor (EC 2.7.7.27)(Alpha-D-glucose-1-phosphate adenyl transferase)(ADP-glucose pyrophosphorylase)(AGPase S)(ADP-glucose synthase)
GRMZM2G153536	acid aminotransferase 5, chloroplastic, branched-chain-amino-acid aminotransferase															GRMZM2G028325	Aquaporin NIP2-1 (NOD26-like intrinsic protein 2-1)(ZmNIP2-1)(ZmNIP2;1), Aquaporin NIP2-1, Aquaporin NIP2
GRMZM2G155991	protein phosphatase 2C, protein phosphatase 2C 44															GRMZM2G028656
GRMZM2G156816	Taxadien-5-alpha-ol O-acetyltransferase															GRMZM2G029058	regulatory glutamine/lysine-rich protein 1
GRMZM2G161673	protoporphyrin IX methyltransferase, chloroplastic															GRMZM2G030299	ribulosamine 3-kinase, chloroplastic
GRMZM2G171466	nascent polypeptide-associated complex alpha subunit-like protein, polypeptide-associated complex subunit alpha															GRMZM2G030628	Adenylate kinase
GRMZM2G176820	LOC100285173, 50S ribosomal protein L11															GRMZM2G030955	RING zinc finger protein-like, RING finger protein 222
GRMZM2G177412	Probable glutamyl-tRNA reductase 3, chloroplastic															GRMZM2G031354	kDa proline-rich protein, 36.4 kDa proline-rich protein
GRMZM2G319947	No description available.															GRMZM2G031447	Probable tuliposide A-converting enzyme b6, amyloplastic, LOC100283375
GRMZM2G320269	Lignin-forming anionic peroxidase, peroxidase 27															GRMZM2G031504	No description available.
GRMZM2G357112	No description available.															GRMZM2G031536	BRASSINOSTEROID INSENSITIVE 1-associated receptor kinase 1
GRMZM2G361115	No description available.															GRMZM2G032219	MLO protein homolog 1, barley mlo defense gene homolog1;barley mlo defense gene homolog1
GRMZM2G363540	Glutathione transferase GST 23, glutathione S-transferase GST 26															GRMZM2G032430	extensin
GRMZM2G402092	No description available.															GRMZM2G033208	Transketolase, chloroplastic (TK)(EC 2.2.1.1), Transketolase, chloroplastic, Transketolase 1
GRMZM2G415491	box ATP-dependent RNA helicase 3, chloroplastic															GRMZM2G033644	dihydrolipoyllysine-residue acetyltransferase component of pyruvatedehydrogenase complex, Lipoamide acyltransferase component of branched-chain alpha-keto acid dehydrogenase
GRMZM2G420469	TAF5-like RNA polymerase II p300/CBP-associated factor-associated															GRMZM2G034061	Hexose carrier protein HEX6, Monosaccharide transport protein 4 Fragment
GRMZM2G423831	Replicase polyprotein															GRMZM2G034120	No description available.
GRMZM2G438243	No description available.															GRMZM2G034407
GRMZM2G444034	No description available.															GRMZM2G034896	Probable respiratory burst oxidase homolog protein I
GRMZM2G463913	protein L24, chloroplastic															GRMZM2G035134	LOC100281893, Inorganic pyrophosphatase 3
GRMZM2G466780	protein kinase, Fructokinase-2															GRMZM2G035809	Abscisic acid-inducible protein kinase, serine/threonine-protein kinase SAPK1
GRMZM2G467907	Nuclear and cytoplasmic polyadenylated RNA-binding protein PUB1															GRMZM2G036351	TIFY 10A, ZIM motif family protein
GRMZM2G501652	No description available.															GRMZM2G036448	Putative sodium-coupled neutral amino acid transporter 7
GRMZM2G538535	ASPARTIC PROTEASE IN GUARD CELL 1															GRMZM2G036880	chlorophyll a-b binding protein 6A, b binding protein 1B-21, chloroplastic
GRMZM5G826801	protein L7/L12															GRMZM2G037189	LOC100282334
GRMZM5G845878																GRMZM2G038598	UDP-glucose-4-epimerase, Bifunctional UDP-glucose 4-epimerase and UDP-xylose 4-epimerase
GRMZM5G847216	No description available.															GRMZM2G038783	CONSTANS-like protein CO6, finger protein CONSTANS-LIKE 5
GRMZM5G862107	30S Ribosomal protein S1, LOC100283777															GRMZM2G038973	Lysosomal alpha-mannosidase
GRMZM5G897926	No description available.															GRMZM2G039238	Serine hydroxymethyltransferase
																GRMZM2G040300	dehalogenase-like hydrolase domain-containing protein At4g39970
																GRMZM2G040728	Taurochenodeoxycholic 6 alpha-hydroxylase
																GRMZM2G041356	Aldose 1-epimerase
																GRMZM2G041454	uncharacterized protein DDB_G0277003
																GRMZM2G041534
																GRMZM2G041991	finger protein CONSTANS-LIKE 16
																GRMZM2G043878	LOC542242 (wusl1032), mRNA, rich repeat secretory protein
																GRMZM2G044038	CBL-interacting
																GRMZM2G044388	No description available.
																GRMZM2G044460	No description available.
																GRMZM2G044498	No description available.
																GRMZM2G045638	No description available.
																GRMZM2G046900	Ovarian cancer-associated gene 2 protein homolog
																GRMZM2G048121	NAD(P)H-dependent oxidoreductase, functional NADPH-dependent codeinone reductase 2
																GRMZM2G049538	sandaracopimara-8(14),15-diene synthase, Acyclic sesquiterpene synthase, terpene synthase1;terpene synthase1
																GRMZM2G050329	SPX domain-containing membrane protein
																GRMZM2G050514	Glutamine synthetase root isozyme 1, Glutamine synthetase root isozyme 5, Glutamine synthetase root isozyme 1 (EC 6.3.1.2)(GS122)(Glutamate--ammonia ligase), Glutamine synthetase
																GRMZM2G050570	Threonine synthase 2, chloroplastic, threonine synthase
																GRMZM2G051005	Anthranilate N-benzoyltransferase protein
																GRMZM2G051103	CBL-interacting
																GRMZM2G051151	No description available.
																GRMZM2G051619	gibberellin 2-beta-dioxygenase, Gibberellin 2-beta-dioxygenase
																GRMZM2G051984	PTI1-like tyrosine-protein kinase 3
																GRMZM2G052720	Ethylene-responsive transcription factor, ethylene-responsive transcription factor 3
																GRMZM2G053206	7S globulin
																GRMZM2G053531	wound responsive protein
																GRMZM2G053720	proline oxidase, Proline dehydrogenase 2, mitochondrial
																GRMZM2G053909	ubiquitin ligase BIG BROTHER-related
																GRMZM2G053934	Protein cfxQ homolog
																GRMZM2G053987	activated protein kinase
																GRMZM2G054050	Spore coat protein A
																GRMZM2G054361	1-aminocyclopropane-1-carboxylate synthase
																GRMZM2G054387	thiol-disulphide oxidoreductase DCC
																GRMZM2G055180	Pathogenesis-related genes transcriptional activator PTI5, ethylene-responsive transcription factor 2 (LOC100285687), mRNA
																GRMZM2G055467	Adipocyte plasma membrane-associated protein
																GRMZM2G055575	CBL-interacting
																GRMZM2G056270	CHY zinc finger domain-containing protein 1, RING finger and CHY zinc finger domain-containing protein 1
																GRMZM2G057328	dihydroflavonol-4-reductase, Cinnamoyl-CoA reductase 2
																GRMZM2G057374	FK506 binding protein, FKBP17-2, chloroplastic
																GRMZM2G057554	alpha-acetyltransferase 50, acetyltransferase, GNAT family protein
																GRMZM2G057630	No description available.
																GRMZM2G058261	deoxyribodipyrimidine photolyase, Protoporphyrinogen oxidase
																GRMZM2G058314	Anthocyanidin 5,3-O-glucosyltransferase, anthocyanidin 5,3-O-glucosyltransferase
																GRMZM2G059191	leaf-type isozyme, chloroplastic, ferredoxin--NADP reductase, leaf isozyme
																GRMZM2G059392	riboside 5'-monophosphate phosphoribohydrolase, carboxy-lyase
																GRMZM2G059502	DnaJ homolog subfamily C member 18
																GRMZM2G059753	No description available.
																GRMZM2G059801	protein DnaJ
																GRMZM2G060866	Anther-specific proline-rich protein APG, anther-specific proline-rich protein APG
																GRMZM2G061884	No description available.
																GRMZM2G062069	No description available.
																GRMZM2G062471	rich repeat secretory protein 15, secretory protein-like
																GRMZM2G062738	No description available.
																GRMZM2G063042	UDP-glycosyltransferase
																GRMZM2G063657	Poly(A) RNA polymerase
																GRMZM2G063679	No description available.
																GRMZM2G065374	Transcription factor PIF5
																GRMZM2G065899	uptake protein 1 homolog, mitochondrial
																GRMZM2G066413	Triose phosphate/phosphate translocator, non-green plastid, chloroplastic
																GRMZM2G067028	Methylmalonyl-CoA epimerase, mitochondrial, LOC100283949
																GRMZM2G067575	No description available.
																GRMZM2G067600	No description available.
																GRMZM2G068179	Putative S-adenosyl-L-methionine-dependent methyltransferase
																GRMZM2G068294	Phytochrome A-associated F-box protein
																GRMZM2G068506	adenylyltransferase small subunit, chloroplastic, LOC541902
																GRMZM2G069092	No description available.
																GRMZM2G069708	Protein FMP52, mitochondrial
																GRMZM2G070011	Cathepsin L-like proteinase
																GRMZM2G070167	light-induced protein 1-like
																GRMZM2G070271	endotransglycosylase/hydrolase protein 8
																GRMZM2G070508	Lithocholate 6-beta-hydroxylase
																GRMZM2G070605	Triose phosphate/phosphate translocator, chloroplastic Precursor (cTPT), Triose phosphate/phosphate translocator, chloroplastic, Triose phosphate/phosphate translocator, chloroplastic
																GRMZM2G070704
																GRMZM2G070847	No description available.
																GRMZM2G070912	Metallothionein-like protein 2C, metallothionein-like protein type 2
																GRMZM2G071087	LOC100285253;LOC100285253, protein phosphatase 2C BIPP2C1
																GRMZM2G071307	No description available.
																GRMZM2G071771	PVR3-like protein, Putative lipid-transfer protein DIR1
																GRMZM2G072091	Fructokinase-2
																GRMZM2G072298	glycerol-3-phosphate acyltransferase 1, 3-phosphate 2-O-acyltransferase
																GRMZM2G072671	RNA-binding protein 8A, RNA-binding protein 8A
																GRMZM2G072744	Malate dehydrogenase, malate dehydrogenase, glyoxysomal
																GRMZM2G073054	branching enzyme 2-2, chloroplastic/amyloplastic, Starch branching enzyme IIa Fragment (EC 2.4.1.18)
																GRMZM2G073743	CHL - Zea mays Chloroplastic lipocalin., Apolipoprotein D
																GRMZM2G074017	ATPase inhibitor
																GRMZM2G074053	amino acid transport protein, Proton-coupled amino acid transporter
																GRMZM2G074083	activated protein kinase subunit gamma-3
																GRMZM2G074241	ABC transporter D family member 1
																GRMZM2G074393	No description available.
																GRMZM2G074759	coumarate--CoA ligase-like 10
																GRMZM2G075438	receptor-like protein kinase RK20-1, Receptor like protein kinase
																GRMZM2G075651	No description available.
																GRMZM2G076152	No description available.
																GRMZM2G076450	Regulatory protein NPR4, regulatory protein NPR1
																GRMZM2G076844	No description available.
																GRMZM2G077989	RS21-C6 protein, dCTP pyrophosphatase 1
																GRMZM2G078024	Probable proline transporter 2
																GRMZM2G078656	No description available.
																GRMZM2G079200	Auxin-responsive protein
																GRMZM2G079323	TAF5-like RNA polymerase II p300/CBP-associated factor-associated, protein phosphatase type 2A regulator/ signal transducer
																GRMZM2G079613	No description available.
																GRMZM2G080178	Probable sulfate transporter 3.3
																GRMZM2G080516	Pathogenesis-related genes transcriptional activator PTI5
																GRMZM2G080546	Chloroplast stem-loop binding protein of 41 kDa b, chloroplastic
																GRMZM2G080992	toxin extrusion protein 1
																GRMZM2G081151	Amyrin Synthase
																GRMZM2G081155	Zinc-metallopeptidase, peroxisomal
																GRMZM2G081175	No description available.
																GRMZM2G081239	Aquaporin NIP2, Aquaporin NIP2-3, Aquaporin NIP2-3 (NOD26-like intrinsic protein 2-3)(ZmNIP2-3)(ZmNIP2;3)
																GRMZM2G081268	lactoylglutathione lyase, Probable lactoylglutathione lyase, chloroplast
																GRMZM2G081666	potassium channel3;potassium channel3, Potassium channel AKT1
																GRMZM2G081949	LOC100284456 (pco127157), mRNA
																GRMZM2G082034	Beta-amylase, beta-amylase
																GRMZM2G082745	No description available.
																GRMZM2G083016	metacaspase type II, Phosphoglycerate kinase
																GRMZM2G083935	UDP-glycosyltransferase 85A7
																GRMZM2G084694	Alkaline/neutral invertase
																GRMZM2G084935	polcalcin Jun o 2, Polcalcin Jun o 2
																GRMZM2G085019	NADP-dependent malic enzyme, chloroplastic, NADP-dependent malic enzyme, NADP malic enzyme3;NADP-dependent malic enzyme, chloroplastic Precursor (NADP-ME)(EC 1.1.1.40)
																GRMZM2G085885	trans isomerase B
																GRMZM2G086258	plastidic general dicarboxylate transporter, Dicarboxylate transporter 2.2, chloroplastic
																GRMZM2G086841	protein DnaJ 2
																GRMZM2G087507	functional NADPH-dependent codeinone reductase 2
																GRMZM2G087804	Probable transcription factor GLK2
																GRMZM2G087827	esterase, esterase/lipase At5g45910
																GRMZM2G087870	Polyubiquitin-C
																GRMZM2G088121	No description available.
																GRMZM2G088501	Random slug protein 5
																GRMZM2G088819	LOC100284831, Calmodulin-5/6/7/8
																GRMZM2G089574	No description available.
																GRMZM2G090112	No description available.
																GRMZM2G090432	Amorpha-4,11-diene 12-monooxygenase, Cytochrome P450 CYP81A9
																GRMZM2G090568	catalase2;Catalase isozyme 2 (EC 1.11.1.6), Catalase isozyme 2, Catalase isozyme
																GRMZM2G091233	E3 ubiquitin-protein ligase
																GRMZM2G091790
																GRMZM2G092379	C-terminal processing peptidase, chloroplastic, carboxyl-terminal-processing protease
																GRMZM2G092475	Probable sodium/metabolite cotransporter BASS4, chloroplastic
																GRMZM2G092780	phosphate permease CPn_0680/CP_0067/CPj0680/CpB0707
																GRMZM2G092823	cytochrome P450 CYP78A53, epiaristolochene 1,3-dihydroxylase
																GRMZM2G093096	No description available.
																GRMZM2G093195	kaurenoic acid oxidase 1, Cytochrome P450 88A1 (EC 1.14.-.-)(Dwarf3 protein), Cytochrome P450 88A1
																GRMZM2G093666	Uncharacterized methyltransferase At1g78140, chloroplastic, S-adenosylmethionine-dependent methyltransferase
																GRMZM2G094165	anhydrase, chloroplastic
																GRMZM2G094224	I reaction center subunit XI, chloroplastic, photosystem I reaction center subunit XI
																GRMZM2G095287	fructose-1,6-bisphosphatase, Fructose-1,6-bisphosphatase class 1
																GRMZM2G095299	LOC100284784 (gpm454), mRNA, Salt tolerance-like protein
																GRMZM2G095655	Universal stress protein
																GRMZM2G095968	Expansin-like A1, expansin-like 3
																GRMZM2G096391	Calcium sensing receptor, chloroplastic
																GRMZM2G096407	Probable amino acid permease 7
																GRMZM2G097141	No description available.
																GRMZM2G098214	tRNA (adenine(58)-N(1))-methyltransferase catalytic subunit
																GRMZM2G099003	abundant protein Lea5
																GRMZM2G099305	Probable N-acetyltransferase HLS1-like
																GRMZM2G099367	No description available.
																GRMZM2G099678	LOC100282200, Bark storage protein A
																GRMZM2G100333	Ethanolamine kinase
																GRMZM2G101142	Adipocyte plasma membrane-associated protein
																GRMZM2G101664	finger protein VAR3, chloroplastic
																GRMZM2G102483	No description available.
																GRMZM2G103250	Pentatricopeptide repeat-containing protein At4g31850, chloroplastic
																GRMZM2G103595	No description available.
																GRMZM2G103647	Regulatory protein opaque-2, light-inducible protein CPRF-2
																GRMZM2G104081	Hexokinase-1
																GRMZM2G104226	esterase/lipase At1g28600
																GRMZM2G104390	GATA transcription factor 22, GATA transcription factor
																GRMZM2G104501	activated protein kinase subunit beta-1
																GRMZM2G104608	oxononadienedioate/2-hydroxy-6-oxononatrienedioate hydrolase
																GRMZM2G104783	cassadiene C11-alpha-hydroxylase 2
																GRMZM2G105266	AP2 domain containing protein, Ethylene-responsive transcription factor
																GRMZM2G105330	Acetate/butyrate--CoA ligase AAE7, peroxisomal
																GRMZM2G105473	No description available.
																GRMZM2G105570	ABCF-type protein, Tylosin resistance ATP-binding protein TlrC
																GRMZM2G105914
																GRMZM2G106408	11-oxo-beta-amyrin 30-oxidase
																GRMZM2G106578	Diacylglycerol kinase 6, diacylglycerol kinase 3
																GRMZM2G106790	of RNA polymerase II transcription subunit
																GRMZM2G106819	No description available.
																GRMZM2G107226	No description available.
																GRMZM2G108133	2H-1,4-benzoxazin-2-yl glucoside beta-D-glucosidase
																GRMZM2G108138	Acyl-CoA-binding domain-containing protein 2
																GRMZM2G108609	(3S,6E)-nerolidol synthase 1
																GRMZM2G108892	Transcription factor DIVARICATA
																GRMZM2G109130	Linoleate 9S-lipoxygenase, lipoxygenase
																GRMZM2G109142	thioesterase EntH
																GRMZM2G109152	No description available.
																GRMZM2G109560	Lon protease, LON peptidase1;Lon protease homolog 2, peroxisomal (EC 3.4.21.-), Lon protease homolog 2, peroxisomal
																GRMZM2G110192	Zeaxanthin 7,8(7',8')-cleavage dioxygenase, chromoplast
																GRMZM2G110681	No description available.
																GRMZM2G111697	ACR4 (LOC100285772), mRNA, uridylyltransferase/uridylyl-removing enzyme
																GRMZM2G111903	Oligomycin resistance ATP-dependent permease YOR1
																GRMZM2G112284	No description available.
																GRMZM2G113060	Ethylene-responsive transcription factor
																GRMZM2G113779	promoter-binding-like protein
																GRMZM2G113888	Transcription factor PCF3
																GRMZM2G114552	Birk type trypsin inhibitor TI1
																GRMZM2G115070	Myb-like protein G
																GRMZM2G115658	ZINC INDUCED FACILITATOR-LIKE 1
																GRMZM2G116614	Protein TIFY
																GRMZM2G116966	benzoate carboxyl methyltransferase, Inactive anthranilate O-methyltransferase 1
																GRMZM2G117531	Haloalkane dehalogenase
																GRMZM2G117754	alpha-L-fucosidase 2, esterase/lipase At1g28600
																GRMZM2G118462	Probable alpha,alpha-trehalose-phosphate synthase
																GRMZM2G118610	LOC100281336, Cinnamyl alcohol dehydrogenase
																GRMZM2G119705	inactivating protein 9
																GRMZM2G119766	No description available.
																GRMZM2G119823	Transcription factor bHLH35, DNA binding like
																GRMZM2G120079	Metacaspase-1
																GRMZM2G120320	WRKY transcription factor 40
																GRMZM2G120539	AMP binding protein, Acetate/butyrate--CoA ligase AAE7, peroxisomal
																GRMZM2G121494	pgr5 protein
																GRMZM2G121612	starch synthase IIIb-1 precursor, Starch synthase 3, chloroplastic/amyloplastic
																GRMZM2G122274	activated protein kinase subunit beta-1
																GRMZM2G122431	Cellulose synthase-like protein
																GRMZM2G122479	NADP-dependent malic enzyme, NADP-dependent malic enzyme;NADP-dependent malic enzyme
																GRMZM2G123029	Aspartic proteinase oryzasin-1
																GRMZM2G123143	No description available.
																GRMZM2G123204	Adenylosuccinate synthetase
																GRMZM2G123667	NAC domain-containing protein 71
																GRMZM2G123986	pollenless3
																GRMZM2G124203	threonine endopeptidase, CURVATURE THYLAKOID 1A, chloroplastic
																GRMZM2G125314	LOL3, Metacaspase-1
																GRMZM2G125853	No description available.
																GRMZM2G126496	Short-chain dehydrogenase TIC 32, chloroplastic
																GRMZM2G126507	Protein TIFY
																GRMZM2G126664	Pentatricopeptide repeat-containing protein, Pentatricopeptide repeat protein PPR868-14
																GRMZM2G127123	Beta-galactosidase
																GRMZM2G127421	Chlorophyllase-2, chloroplastic
																GRMZM2G127537	zipper protein HOX11
																GRMZM2G129147	Growth-regulating factor 3, putative growth-regulating factor 5
																GRMZM2G129209	omega-3 fatty acid desaturase, Temperature-sensitive omega-3 fatty acid desaturase, chloroplastic
																GRMZM2G129246	2-hydroxy-acid oxidase
																GRMZM2G129451	Starch synthase 2, chloroplastic/amyloplastic, plastid starch synthase I precursor;plastid starch synthase I precursor
																GRMZM2G129513	malate dehydrogenase6;Malate dehydrogenase [NADP], chloroplastic Precursor (EC 1.1.1.82)(NADP-MDH), Malate dehydrogenase [NADP], chloroplastic, Malate dehydrogenase [NADP], chloroplastic
																GRMZM2G130678	actin-depolymerizing factor 6, Actin-depolymerizing factor
																GRMZM2G130927	TRAF2 and NCK-interacting protein kinase
																GRMZM2G131087	senescence-associated protein DIN1, Rhodanese-like domain-containing protein
																GRMZM2G131155	No description available.
																GRMZM2G131165	Anthranilate N-benzoyltransferase protein, anthranilate N-benzoyltransferase protein 1
																GRMZM2G131286	Probable pyruvate, phosphate dikinase regulatory protein, chloroplastic, Pyruvate, phosphate dikinase regulatory protein, chloroplastic Precursor (EC 2.7.11.n1)(EC 2.7.4.n1)(Pyruvate, Pi dikinase regulatory protein)(PPDK regulatory protein)(PPDK RP)(Bifunctional dikinase regulatory protein)(BFRP), Pyruvate, phosphate dikinase regulatory protein, chloroplastic
																GRMZM2G132331	Anther-specific proline-rich protein APG
																GRMZM2G132431	No description available.
																GRMZM2G132547	CTP synthase, CTP synthase
																GRMZM2G132591	Receptor like protein kinase
																GRMZM2G132607	Uncharacterized sugar kinase YihV
																GRMZM2G132958	No description available.
																GRMZM2G133169	Scarecrow-like protein 4
																GRMZM2G133175	adhesive/proline-rich protein
																GRMZM2G134045	Probable ADP-ribosylation factor GTPase-activating protein AGD9, ADP-ribosylation factor GTPase-activating protein 3
																GRMZM2G134067	No description available.
																GRMZM2G134389	Probable tyrosine-protein phosphatase At1g05000, tyrosine specific protein phosphatase family protein
																GRMZM2G134761	No description available.
																GRMZM2G134797	Nucleoside diphosphate kinase
																GRMZM2G135029	Zeaxanthin epoxidase, chloroplastic
																GRMZM2G135228	No description available.
																GRMZM2G136453	inactive purple acid phosphatase 24
																GRMZM2G137535	Lichenase-2, lichenase-2
																GRMZM2G137868	Soluble hydrogenase 42 kDa subunit, LOC100281949
																GRMZM2G138008	epiaristolochene 1,3-dihydroxylase
																GRMZM2G138255	LOC100281292, U-box domain-containing protein 12
																GRMZM2G138468	amylase type A isozyme, alpha-amylase
																GRMZM2G139372	Transcription factor ABORTED MICROSPORES
																GRMZM2G140839
																GRMZM2G141289	Malate dehydrogenase
																GRMZM2G141665	No description available.
																GRMZM2G142249	Retinal-specific ATP-binding cassette transporter
																GRMZM2G142437	D-alanine
																GRMZM2G142891
																GRMZM2G143235	epi-6-deoxocathasterone 23-monooxygenase
																GRMZM2G143640	Transcription factor DIVARICATA
																GRMZM2G143883	Long-chain-alcohol oxidase
																GRMZM2G144196	sigma factor RpoD, sigma-like factor6
																GRMZM2G145101	carbonic anhydrase, anhydrase, chloroplastic
																GRMZM2G145412	TIFY 3A, LOC100284894
																GRMZM2G146673	tsi1-interacting protein TSIP1
																GRMZM2G147172	No description available.
																GRMZM2G147629	No description available.
																GRMZM2G148090	Putative zinc finger CCCH domain-containing protein 51
																GRMZM2G148904	embryonic abundant protein-like, Putative methyltransferase DDB_G0268948
																GRMZM2G149024	galacturonosyltransferase-like, transferase, transferring glycosyl groups
																GRMZM2G149422	No description available.
																GRMZM2G149647	26.7 kDa heat shock protein, chloroplastic, heat shock protein26;heat shock protein26
																GRMZM2G150107	No description available.
																GRMZM2G150952	protein kinase domain containing protein, lipid-associated protein 14, chloroplastic
																GRMZM2G152105	Tetracenomycin C polyketide putative beta-ketoacyl synthase
																GRMZM2G152777	Anther-specific proline-rich protein APG
																GRMZM2G153358	seven-transmembrane-domain protein 1, Bidirectional sugar transporter
																GRMZM2G153393	BRASSINOSTEROID INSENSITIVE 1-associated receptor kinase 1, leucine-rich repeat transmembrane protein kinase 1;Putative uncharacterized protein
																GRMZM2G153683	SNAP25 homologous protein SNAP33
																GRMZM2G154505	No description available.
																GRMZM2G154523	Patatin group M, LOC100284823
																GRMZM2G154789	No description available.
																GRMZM2G155253	Probable fructose-bisphosphate aldolase 3, chloroplastic
																GRMZM2G155321	No description available.
																GRMZM2G156238	C2 domain-containing protein At1g53590
																GRMZM2G156362
																GRMZM2G156748	Amyrin Synthase
																GRMZM2G158147	bifunctional 3-phosphoadenosine 5-phosphosulfate synthetase 2, sulfurylase 4, chloroplastic
																GRMZM2G158328	WRKY DNA binding domain containing protein, WRKY transcription factor 67
																GRMZM2G159110	Osmotin-like protein
																GRMZM2G159500	NAC transcription factor NAM, GRAB2 protein
																GRMZM2G159908	Protein MID1-COMPLEMENTING ACTIVITY
																GRMZM2G161335	DIMBOA UDP-glucosyltransferase BX9, benzoxazinone synthesis9;benzoxazinone synthesis9, DIMBOA UDP-glucosyltransferase BX9
																GRMZM2G162200	Ribulose bisphosphate carboxylase/oxygenase activase, chloroplastic, carboxylase/oxygenase activase, Ribulose bisphosphate carboxylase/oxygenase activase, chloroplastic Precursor (RuBisCO activase)(RA)
																GRMZM2G162413	3-acetic acid-amido synthetase GH3
																GRMZM2G162739	NAC domain-containing protein 67
																GRMZM2G162749	Cyclic dof factor
																GRMZM2G162755	Unknown protein from spot 502 of 2D-PAGE of etiolated coleoptile, Putative UDP-glucose flavonoid 3-O-glucosyltransferase 3, anthocyanidin 3-O-glucosyltransferase
																GRMZM2G162805
																GRMZM2G163437	Glucose-1-phosphate adenylyltransferase small subunit, adenylyltransferase large subunit 3, chloroplastic/amyloplastic, Glucose-1-phosphate adenylyltransferase small subunit Fragment (EC 2.7.7.27)(Alpha-D-glucose-1-phosphate adenyl transferase)(ADP-glucose pyrophosphorylase)(AGPase B)(ADP-glucose synthase)
																GRMZM2G163578	strigolactone esterase D14
																GRMZM2G163798	WALLS ARE THIN 1
																GRMZM2G163809	prenyl transferase, Solanesyl diphosphate synthase 2, chloroplastic
																GRMZM2G163843	no apical meristem protein, NAC transcription factor NAM
																GRMZM2G164405	Acc synthase, 1-aminocyclopropane-1-carboxylate synthase
																GRMZM2G165099	NPK1-related protein kinase-like protein Fragment, TRAF2 and NCK-interacting protein kinase
																GRMZM2G165192	AER, BAHD acyltransferase DCR
																GRMZM2G165769	No description available.
																GRMZM2G165919	galactinol synthase 1, Galactinol synthase
																GRMZM2G166548	No description available.
																GRMZM2G166940	Polygalacturonate 4-alpha-galacturonosyltransferase
																GRMZM2G167018	NAC domain-containing protein 21/22, NAC transcription factor NAM
																GRMZM2G167613	Cinnamyl alcohol dehydrogenase
																GRMZM2G168791	Anthranilate phosphoribosyltransferase
																GRMZM2G168953	inactive L-type lectin-domain containing receptor kinase III.1, short-chain dehydrogenase/reductase SDR
																GRMZM2G169458	LOC100280692, Aldehyde dehydrogenase family 3 member F1
																GRMZM2G169654	DNA-binding protein RAV1, Putative AP2/ERF and B3 domain-containing protein Os01g0140700
																GRMZM2G170044	Protein YLS3
																GRMZM2G170400	Phosphoethanolamine N-methyltransferase 3
																GRMZM2G170612	Centromere protein S
																GRMZM2G170842	Alkaline/neutral invertase
																GRMZM2G171296	No description available.
																GRMZM2G171648
																GRMZM2G171871	lipid-associated protein 12, chloroplastic
																GRMZM2G172214	LOC100282160, Inosine-5'-monophosphate dehydrogenase
																GRMZM2G172410	Putative ion channel POLLUX-like 2
																GRMZM2G172723	PsbP domain-containing protein 3, chloroplastic, LOC100281340
																GRMZM2G173536	SNF1-related protein kinase regulatory subunit gamma-1
																GRMZM2G173596	TIFY 3A, ZIM motif family protein
																GRMZM2G173669	Bidirectional sugar transporter, MTN3
																GRMZM2G174855	Xyloglucan endotransglucosylase/hydrolase
																GRMZM2G174984	photosystem II3, II 10 kDa polypeptide, chloroplastic
																GRMZM2G175860	protein DnaJ
																GRMZM2G176253	Nitrate transporter 1.3, peptide transporter PTR2
																GRMZM2G176430	Tonoplast dicarboxylate transporter
																GRMZM2G176446	Taxadien-5-alpha-ol O-acetyltransferase
																GRMZM2G176840	chloroplast oxygen-evolving complex/thylakoid lumenal 25.6kDa protein, PsbP-like protein 1, chloroplastic
																GRMZM2G176849
																GRMZM2G177412	Probable glutamyl-tRNA reductase 3, chloroplastic
																GRMZM2G177424	(RS)-norcoclaurine 6-O-methyltransferase
																GRMZM2G177518	Probable UDP-N-acetylglucosamine--peptide N-acetylglucosaminyltransferase SPINDLY
																GRMZM2G177539	folate/biopterin transporter family protein, biopterin transporter 8, chloroplastic
																GRMZM2G177867	Phragmoplast orienting kinesin 2
																GRMZM2G177991	No description available.
																GRMZM2G179146	ATP synthase protein I
																GRMZM2G179292	LOC100285378
																GRMZM2G179528	Serine carboxypeptidase-like
																GRMZM2G180328	NAC domain-containing protein 48
																GRMZM2G180659	Lysine histidine transporter-like
																GRMZM2G181258	thioredoxin M1;Thioredoxin M-type, chloroplastic Precursor (Trx-M), Thioredoxin M-type, chloroplastic, Thioredoxin M-type, chloroplastic
																GRMZM2G181546	No description available.
																GRMZM2G301089	Transcription factor bHLH92, helix-loop-helix DNA-binding domain containing protein
																GRMZM2G304712	Cinnamate beta-D-glucosyltransferase, LOC100281303
																GRMZM2G305856	R2R3MYB-domain protein Fragment, Trichome differentiation protein GL1
																GRMZM2G306345	Truncated cytosolic orthophosphate dikinase, Pyruvate, phosphate dikinase, chloroplastic
																GRMZM2G308860	Pleiotropic ABC efflux transporter of multiple drugs
																GRMZM2G310947	cell Division Protein AAA ATPase family, metalloprotease FTSH
																GRMZM2G311756	Probable galactinol--sucrose galactosyltransferase 2
																GRMZM2G312661	binding allergen Bet v 3
																GRMZM2G318652	No description available.
																GRMZM2G320269	Lignin-forming anionic peroxidase, peroxidase 27
																GRMZM2G321053	No description available.
																GRMZM2G322953	Fructose-1,6-bisphosphatase class 1
																GRMZM2G323024	chelatase subunit ChlH, chloroplastic
																GRMZM2G324956	18.2 kDa class I heat shock protein, LOC100284632 (umc2656), mRNA
																GRMZM2G326707	Inorganic phosphate transporter 1, phosphate transporter protein1
																GRMZM2G327189	Dof zinc finger protein DOF1
																GRMZM2G327686	No description available.
																GRMZM2G328908	No description available.
																GRMZM2G329069	No description available.
																GRMZM2G330049	CBL-interacting, CIPK-like protein 1
																GRMZM2G330302	CTP synthase, Putative CTP synthase Fragment
																GRMZM2G330719	No description available.
																GRMZM2G330907	BRASSINOSTEROID INSENSITIVE 1-associated receptor kinase 1, leucine-rich repeat transmembrane protein kinase 2;leucine-rich repeat transmembrane protein kinase 2
																GRMZM2G333049	VQ motif family protein
																GRMZM2G334165	Receptor like protein kinase
																GRMZM2G336326	No description available.
																GRMZM2G338160	No description available.
																GRMZM2G344205	related lipid transfer protein 7, mitochondrial
																GRMZM2G344388	activated protein kinase kinase
																GRMZM2G344634	Acyl-CoA-binding protein, LOC100281027
																GRMZM2G347280	Probable trehalose-phosphate phosphatase
																GRMZM2G347836	Dolichyldiphosphatase 1
																GRMZM2G348512	anhydrase, chloroplastic
																GRMZM2G353024	Root phototropism protein 2
																GRMZM2G354909	Carbonyl reductase [NADPH] 1
																GRMZM2G359581	Cysteine proteinase inhibitor 8
																GRMZM2G361652	Probable nitrite transporter At1g68570
																GRMZM2G364528	Transcription factor
																GRMZM2G369742	VQ motif family protein
																GRMZM2G372297	protein phosphatase 2C 5
																GRMZM2G374302	Arginine decarboxylase
																GRMZM2G375064	dependent glutamate synthase 1, chloroplastic/mitochondrial
																GRMZM2G379780	Receptor like protein kinase
																GRMZM2G381404	No description available.
																GRMZM2G383088	plastidic 2-oxoglutarate/malate transporter, Dicarboxylate transporter 2.1, chloroplastic
																GRMZM2G384528	transcription factor Y subunit B, nuclear transcription factor Y subunit B-3
																GRMZM2G388855	No description available.
																GRMZM2G391936	plastid ADP-glucose pyrophosphorylase large subunit, adenylyltransferase large subunit 2, chloroplastic/amyloplastic
																GRMZM2G392791	LOC100281378, Bifunctional epoxide hydrolase 2
																GRMZM2G394027	No description available.
																GRMZM2G394450	fructosyltransferase/2,1-fructan:2,1-fructan 1-fructosyltransferase, Beta-fructofuranosidase 1, Beta-fructofuranosidase 1 Precursor (EC 3.2.1.26)(Sucrose 1)(Invertase 1)
																GRMZM2G394941	Dof zinc finger protein
																GRMZM2G395114	Probable sulfate transporter 3.3
																GRMZM2G397247	LOC100284052, aminolevulinic acid dehydratase, chloroplastic
																GRMZM2G399383	No description available.
																GRMZM2G400604	Bifunctional aspartate aminotransferase and glutamate/aspartate-prephenate aminotransferase
																GRMZM2G404603	No description available.
																GRMZM2G408038	Serine carboxypeptidase-like
																GRMZM2G410352	No description available.
																GRMZM2G412611	glucan water dikinase 1, chloroplastic
																GRMZM2G413482	No description available.
																GRMZM2G413829	No description available.
																GRMZM2G414528	anhydrase, chloroplastic
																GRMZM2G415711
																GRMZM2G420001
																GRMZM2G420715	VQ motif family protein
																GRMZM2G426046	Probable calcium-binding protein CML25/26
																GRMZM2G426336	No description available.
																GRMZM2G426415	Putative UDP-glucose flavonoid 3-O-glucosyltransferase 3, LOC100281121
																GRMZM2G427097	Probable glutamate dehydrogenase 3
																GRMZM2G427618	Gibberellin 2-beta-dioxygenase, gibberellin 2-beta-dioxygenase
																GRMZM2G428216	No description available.
																GRMZM2G429992	No description available.
																GRMZM2G433162	Probable amino acid permease 7
																GRMZM2G434506	INDUCED 19 homolog 5
																GRMZM2G437912	Arogenate dehydratase/prephenate dehydratase 6, chloroplastic
																GRMZM2G441656	No description available.
																GRMZM2G449133	diseco-3-hydroxy-5,9,17-trioxoandrosta-1(10),2
																GRMZM2G449496	No description available.
																GRMZM2G449950	Dof zinc finger protein DOF5
																GRMZM2G450233	Lignin-forming anionic peroxidase, LOC100273479;hypothetical protein LOC100273479
																GRMZM2G451187	epi-aristolochene synthase
																GRMZM2G455642	Endoglucanase 13
																GRMZM2G457003	Filament-like plant protein
																GRMZM2G457562	Ethylene-responsive transcription factor
																GRMZM2G468439	Tetraketide alpha-pyrone reductase 1
																GRMZM2G472671	Transcription factor ABA-INDUCIBLE bHLH-TYPE
																GRMZM2G474769	LHY protein
																GRMZM2G476538	IAA-amino acid hydrolase ILR1-like
																GRMZM2G476762	No description available.
																GRMZM2G477139	Osmotin-like protein
																GRMZM2G477743	Monoglyceride lipase
																GRMZM2G479529	No description available.
																GRMZM2G480516	Alcohol-forming fatty acyl-CoA reductase
																GRMZM2G493395	1-deoxy-D-xylulose 5-phosphate synthase 2;1-deoxy-D-xylulose 5-phosphate synthase, D-xylulose-5-phosphate synthase
																GRMZM2G502052
																GRMZM2G573819
																GRMZM2G574782	Probable bifunctional methylthioribulose-1-phosphate dehydratase/enolase-phosphatase E1, Probable bifunctional methylthioribulose-1-phosphate dehydratase/enolase-phosphatase E1, LOC100282341;Probable bifunctional methylthioribulose-1-phosphate dehydratase/enolase-phosphatase E1 [Includes Methylthioribulose-1-phosphate dehydratase(MTRu-1-P dehydratase)(EC 4.2.1.109);Enolase-phosphatase E1(EC 3.1.3…
																GRMZM2G700208	Anther-specific proline-rich protein APG
																GRMZM2G703582	Thebaine 6-O-demethylase
																GRMZM2G703858	No description available.
																GRMZM5G800586	BURP domain-containing protein 3
																GRMZM5G801627	CCCH domain-containing protein 35
																GRMZM5G801949	Hexose carrier protein HEX6, sugar carrier protein C
																GRMZM5G802826	No description available.
																GRMZM5G802899	No description available.
																GRMZM5G807211
																GRMZM5G807267	No description available.
																GRMZM5G814451
																GRMZM5G816432	LOC100286008, Uracil phosphoribosyltransferase
																GRMZM5G820108
																GRMZM5G822593	Linoleate 9S-lipoxygenase
																GRMZM5G832994	No description available.
																GRMZM5G833124	LOC100278802;hypothetical protein LOC100278802, UPF0420 protein C16orf58 homolog
																GRMZM5G834596	Probable salt tolerance-like protein At1g78600
																GRMZM5G835161
																GRMZM5G836174	Inorganic pyrophosphatase 1
																GRMZM5G836250	Fructose-1,6-bisphosphatase class 1
																GRMZM5G836910	aspartate aminotransferase, Aspartate aminotransferase P2, mitochondrial
																GRMZM5G838226	No description available.
																GRMZM5G842071	laccase 1, Laccase-12/13
																GRMZM5G842961	Ethylene-responsive transcription factor
																GRMZM5G857641	No description available.
																GRMZM5G860607	Putative glutaredoxin-C14
																GRMZM5G861268	Putative F-box protein
																GRMZM5G862488	Nicotinate phosphoribosyltransferase
																GRMZM5G862623	No description available.
																GRMZM5G863645	Monoglyceride lipase
																GRMZM5G865298	Peptide transporter PTR3-A
																GRMZM5G870170	efflux family protein FRD3, MATE family protein
																GRMZM5G870932	Phosphoenolpyruvate carboxykinase
																GRMZM5G873519	No description available.
																GRMZM5G874903	ribose-5-phosphate isomerase, Ribose-5-phosphate isomerase A
																GRMZM5G876616	one-related 15
																GRMZM5G882280
																GRMZM5G885392	No description available.
																GRMZM5G890665	efflux family protein 2, chloroplastic
