# Supplementary material for: The reduction in maize leaf growth under mild drought affects the transition between cell division and cell expansion and cannot be restored by elevated gibberellic acid levels
Source: Plant Biotechnol J. 2017 Sep 4;16(2):615–27. doi: 10.1111/pbi.12801 (PMC5787831; doi:10.1111/pbi.12801)
Supplement: Supplementary file 2 — Table S2 The specifically differentially expressed transcripts in GA20OX‐1 OE transgenic plants under drought conditions. [file PBI-16-615-s004.xlsx]

## Sheet: (A)
(A) List of genes specifically downregulated in GA20OX-1OE.
GA versus WT at DZ	annotation	GA versus WT at TZ	annotation	GA versus WT at EZ	annotation
GRMZM2G371176	(isoleucine-glutamine) IQ-domain 26	AC150739.3_FG001	No description available.	GRMZM2G005771	Putative regulator of ribonuclease activity, regulator of ribonuclease activity A
		GRMZM2G005771	Putative regulator of ribonuclease activity, regulator of ribonuclease activity A	GRMZM2G026868	No description available.
		GRMZM2G035807	RNA helicase DED1	GRMZM2G035807	RNA helicase DED1
		GRMZM2G085600	conjugating enzyme E2, Ubiquitin carrier protein	GRMZM2G044074	lesion22;Uroporphyrinogen decarboxylase, chloroplastic Precursor (URO-D)(UPD)(EC 4.1.1.37)
		GRMZM2G102968	Cadmium-induced protein AS8	GRMZM2G050514	Glutamine synthetase root isozyme 1, Glutamine synthetase root isozyme 5, Glutamine synthetase root isozyme 1 (EC 6.3.1.2)(GS122)(Glutamate--ammonia ligase), Glutamine synthetase
		GRMZM2G137582	EIN3-binding F-box protein 1, LOC100281166	GRMZM2G113418	glutaredoxin 2
		GRMZM5G824534	No description available.	GRMZM2G121820	BRASSINOSTEROID INSENSITIVE 1-associated receptor kinase 1
				GRMZM2G130927	TRAF2 and NCK-interacting protein kinase
				GRMZM2G138258	No description available.
				GRMZM2G573819
GA: GA20OX-1OE transgenics; WT: GA20OX-1OE non-transgenics; DZ: division zone; TZ: transition zone; EZ: expansion zone.

## Sheet: (B)
(B) List of genes specifically upregulated in GA20OX-1OE.
GA versus WT at DZ	annotation	GA versus WT at TZ	annotation	GA versus WT at EZ	annotation
AC234156.1_FG005	Fasciclin-like arabinogalactan protein 7, fasciclin-like arabinogalactan protein 7	GRMZM2G072088	Stress response protein NST1	GRMZM2G079440	Dehydrin DHN1
GRMZM2G011513	Elicitor-responsive protein 3	GRMZM2G011513	Elicitor-responsive protein 3	GRMZM2G346138	Probable methyltransferase
GRMZM2G012904	No description available.	GRMZM2G014844	non-cyanogenic beta-glucosidase	GRMZM2G014844	non-cyanogenic beta-glucosidase
GRMZM2G037255	cortical cell-delineating protein	GRMZM2G700208	Anther-specific proline-rich protein APG	GRMZM2G173341	alpha-1,4-glucan-protein synthase
GRMZM2G044027	glucuronic acid decarboxylase 1			GRMZM2G401147	Histone H2B
GRMZM2G047384	No description available.
GRMZM2G076985	Monocopper oxidase-like protein SKU5, LOC100281206
GRMZM2G114751	WAT1-related protein At4g28040
GRMZM2G122276	Glycine-rich, glycine-rich cell wall structural protein
GRMZM2G129513
GRMZM2G316778	No description available.
GRMZM2G346138	Probable methyltransferase
GRMZM2G456471	LOC100281365, Mannose-6-phosphate isomerase
GRMZM2G478414	esterase/lipase, anther-specific proline-rich protein APG
GRMZM2G700208	Anther-specific proline-rich protein APG
GRMZM5G898347	malate dehydrogenase6;Malate dehydrogenase [NADP]
GA: GA20OX-1OE transgenics; WT: GA20OX-1OE non-transgenics; DZ: division zone; TZ: transition zone; EZ: expansion zone.

## Sheet: (C)
(C) List of genes specifically downregulated by mild drought.
D versus W at DZ	annotation	D versus W at TZ	annotation	D versus W at EZ	annotation
AC165171.2_FG002	Probable WRKY transcription factor	AC206901.3_FG005	Myb-related protein Myb4	AC206901.3_FG005	Myb-related protein Myb4
AC193645.3_FG008		AC233953.1_FG004	Receptor like protein kinase	AC233953.1_FG004	Receptor like protein kinase
AC198418.3_FG005	box ATP-dependent RNA helicase 3, chloroplastic	GRMZM2G000489	gibberellin receptor GID1L2, Probable tuliposide A-converting enzyme b6, amyloplastic	GRMZM2G002173	Phosphopantothenate--cysteine ligase, phosphopantothenate--cysteine ligase
AC202185.4_FG004	Small heat shock protein, chloroplastic, hsp20/alpha crystallin family protein	GRMZM2G003970	No description available.	GRMZM2G004748	Beta-(1--2)glucan export ATP-binding/permease protein NdvA
AC234157.1_FG002	lethal embryo mutant1;lethal embryo mutant1, protein S9	GRMZM2G004160	chemocyanin, Basic blue protein	GRMZM2G007151	Salt stress root protein RS1
GRMZM2G000489	gibberellin receptor GID1L2, Probable tuliposide A-converting enzyme b6, amyloplastic	GRMZM2G004211	ascorbate peroxidase 3, peroxisomal, APx3 - Peroxisomal Ascorbate Peroxidase	GRMZM2G009320	No description available.
GRMZM2G001223	Myb-related protein Pp1	GRMZM2G006765	Actin, cytoplasmic	GRMZM2G017229	No description available.
GRMZM2G001500	protein DnaK, stromal 70 kDa heat shock-related protein	GRMZM2G014770	Probable galacturonosyltransferase, transferase, transferring glycosyl groups	GRMZM2G017991	LOC100282844
GRMZM2G005984	photosystem II 11 kD protein, II repair protein PSB27-H1, chloroplastic	GRMZM2G014914	Aquaporin PIP2-1, Aquaporin PIP2-1 (Plasma membrane intrinsic protein 2-1)(ZmPIP2-1)(ZmPIP2;1), Aquaporin PIP2	GRMZM2G019974	carbohydrate transporter/ sugar porter, Organic cation/carnitine transporter 2
GRMZM2G008196	No description available.	GRMZM2G015708	esterase/lipase At1g71691	GRMZM2G020523	Lignin-forming anionic peroxidase
GRMZM2G011357	finger protein JACKDAW, indeterminate growth1	GRMZM2G017186	LOC541703, Exo-alpha-(1-6)-L-arabinopyranosidase	GRMZM2G029979	TGACG-sequence-specific DNA-binding protein TGA
GRMZM2G012276	Peroxiredoxin Q, chloroplastic, peroxiredoxin bcp	GRMZM2G017229	No description available.	GRMZM2G030252	WAT1-related protein
GRMZM2G012566	No description available.	GRMZM2G017991	LOC100282844	GRMZM2G030882	calmodulin binding protein, Protein IQ-DOMAIN
GRMZM2G013342	subunit II, chloroplastic	GRMZM2G019974	carbohydrate transporter/ sugar porter, Organic cation/carnitine transporter 2	GRMZM2G035503	xylosidase/alpha-L-arabinofuranosidase 2
GRMZM2G014770	Probable galacturonosyltransferase, transferase, transferring glycosyl groups	GRMZM2G020523	Lignin-forming anionic peroxidase	GRMZM2G036092	DNA binding protein, Transcription factor bHLH135
GRMZM2G014914	Aquaporin PIP2-1, Aquaporin PIP2-1 (Plasma membrane intrinsic protein 2-1)(ZmPIP2-1)(ZmPIP2;1), Aquaporin PIP2	GRMZM2G021256	Oxygen evolving enhancer protein 3, PsbQ-like protein 1, chloroplastic	GRMZM2G041761	plant-specific domain TIGR01568 family protein
GRMZM2G015285	lipid-associated protein 6, chloroplastic	GRMZM2G023285	No description available.	GRMZM2G045215	anther-specific proline-rich protein APG, esterase/lipase
GRMZM2G018375	Thiamine thiazole synthase 1, chloroplastic, Thiazole biosynthetic enzyme 1-1, chloroplastic Precursor, Thiamine thiazole synthase 2, chloroplastic	GRMZM2G024150	Photosystem I reaction center subunit II, subunit II, chloroplastic	GRMZM2G046618	Pectinesterase/pectinesterase inhibitor
GRMZM2G018403	50S ribosomal protein L21	GRMZM2G025648	No description available.	GRMZM2G046952	FIP1, GEM-like protein
GRMZM2G021256	Oxygen evolving enhancer protein 3, PsbQ-like protein 1, chloroplastic	GRMZM2G026614	Nuclear and cytoplasmic polyadenylated RNA-binding protein PUB1	GRMZM2G047124	Transcription factor
GRMZM2G022837	Isochorismate synthase 2, chloroplastic	GRMZM2G027976	Probable transcription factor PosF21	GRMZM2G049538	sandaracopimara-8(14),15-diene synthase, Acyclic sesquiterpene synthase, terpene synthase1;terpene synthase1
GRMZM2G025648	No description available.	GRMZM2G029400	esterase/lipase At5g45910	GRMZM2G052562	Zea nodulation homolog1;Zea nodulation homolog1, esterase/lipase At5g45910
GRMZM2G025855	protein S5, 30S ribosomal protein S5	GRMZM2G030850	glucan endo-1,3-beta-glucosidase 7, endo-1,3-beta-glucosidase	GRMZM2G053720	proline oxidase, Proline dehydrogenase 2, mitochondrial
GRMZM2G026117	Porphobilinogen deaminase	GRMZM2G030882	calmodulin binding protein, Protein IQ-DOMAIN	GRMZM2G054277	NAC transcription factor NAM
GRMZM2G026614	Nuclear and cytoplasmic polyadenylated RNA-binding protein PUB1	GRMZM2G031354	kDa proline-rich protein, 36.4 kDa proline-rich protein	GRMZM2G056056	No description available.
GRMZM2G029888		GRMZM2G034152	Polyamine oxidase, Polyamine oxidase 1, polyamine oxidase1;Polyamine oxidase Precursor (EC 1.5.3.14)(EC 1.5.3.15)	GRMZM2G057789	H2 finger protein
GRMZM2G034152	Polyamine oxidase, Polyamine oxidase 1, polyamine oxidase1;Polyamine oxidase Precursor (EC 1.5.3.14)(EC 1.5.3.15)	GRMZM2G034389	Probable peptide/nitrate transporter, peptide transporter PTR2	GRMZM2G062718	Probable 3-ketoacyl-CoA synthase 2
GRMZM2G035222	No description available.	GRMZM2G034843	No description available.	GRMZM2G066219	Auxin-induced in root cultures protein 12
GRMZM2G036340	GA3ox	GRMZM2G035503	xylosidase/alpha-L-arabinofuranosidase 2	GRMZM2G077333	photosystem II 22 kDa protein, II 22 kDa protein, chloroplastic
GRMZM2G039586	Putative GATA transcription factor 22	GRMZM2G036092	DNA binding protein, Transcription factor bHLH135	GRMZM2G079263	Probable polygalacturonase At1g80170
GRMZM2G039988	No description available.	GRMZM2G036217	Alcohol-forming fatty acyl-CoA reductase	GRMZM2G079616	Taxadien-5-alpha-ol O-acetyltransferase
GRMZM2G041809	Glutaredoxin domain-containing cysteine-rich protein 1	GRMZM2G036880	chlorophyll a-b binding protein 6A, b binding protein 1B-21, chloroplastic	GRMZM2G081603	No description available.
GRMZM2G044074	lesion22;Uroporphyrinogen decarboxylase, chloroplastic Precursor (URO-D)(UPD)(EC 4.1.1.37), Uroporphyrinogen decarboxylase	GRMZM2G039988	No description available.	GRMZM2G088919	Anther-specific proline-rich protein APG, anther-specific proline-rich protein APG
GRMZM2G044947	esterase/lipase At5g45910, LOC100284848	GRMZM2G041761	plant-specific domain TIGR01568 family protein	GRMZM2G089836	fructosyltransferase/2,1-fructan:2,1-fructan 1-fructosyltransferase, Beta-fructofuranosidase 1
GRMZM2G051619	gibberellin 2-beta-dioxygenase, Gibberellin 2-beta-dioxygenase	GRMZM2G042181	protein binding protein, receptor-like kinase protein FLORAL ORGAN NUMBER1	GRMZM2G089850	Dof zinc finger protein DOF3
GRMZM2G052102	Probable transcription factor PosF21	GRMZM2G043500	No description available.	GRMZM2G097851	Blue copper protein
GRMZM2G052266	LOC100283462, N-methyl-L-tryptophan oxidase	GRMZM2G043943	Probable pectinesterase 53	GRMZM2G097967	disease resistance response protein 206, Dirigent protein
GRMZM2G053720	Proline dehydrogenase	GRMZM2G044107	xylosidase/alpha-L-arabinofuranosidase 2	GRMZM2G101117	Anther-specific proline-rich protein APG
GRMZM2G057930	galacturonosyltransferase-like	GRMZM2G044175	Sphinganine C(4)-monooxygenase 2	GRMZM2G102356	Bet v I allergen, MLP-like protein 423
GRMZM2G058394	Thaumatin-like protein	GRMZM2G044947	esterase/lipase At5g45910, LOC100284848	GRMZM2G103647	Regulatory protein opaque-2, light-inducible protein CPRF-2
GRMZM2G058518	NAC domain-containing protein 8, ANAC010	GRMZM2G045215	anther-specific proline-rich protein APG, esterase/lipase	GRMZM2G103937	Anther-specific proline-rich protein APG
GRMZM2G060886	LOC100282545, Phosphoethanolamine N-methyltransferase 3	GRMZM2G045748	Myb-related protein 306	GRMZM2G104542	Nitrate transporter 1.7
GRMZM2G063203	Trihelix transcription factor GT-2	GRMZM2G046583	Nicotinate phosphoribosyltransferase, nicotinate phosphoribosyltransferase-like protein	GRMZM2G106276	Homeobox-leucine zipper protein, homeobox-leucine zipper protein ATHB-4
GRMZM2G063244	peptidyl prolyl cis trans isomerase	GRMZM2G046952	FIP1, GEM-like protein	GRMZM2G109071	Purple acid phosphatase
GRMZM2G063363	LOC100284019, Vesicle-associated protein 4-2	GRMZM2G047298	LOC100276997 (umc1273), mRNA	GRMZM2G113332	Copper transport protein CCH
GRMZM2G067646	Protein RTF2 homolog	GRMZM2G047384	No description available.	GRMZM2G113967	CBL-interacting protein kinase, CBL-interacting
GRMZM2G068715	Nuclear and cytoplasmic polyadenylated RNA-binding protein PUB1, ribonucleoprotein A	GRMZM2G048022	No description available.	GRMZM2G114153	FIP1, GEM-like protein
GRMZM2G071157	Rop guanine nucleotide exchange factor	GRMZM2G048672	macrophage migration inhibitory factor, Macrophage migration inhibitory factor	GRMZM2G114751	WAT1-related protein At4g28040
GRMZM2G071307	No description available.	GRMZM2G049422	Tobamovirus multiplication protein 2A, tetraspanin family protein	GRMZM2G118243	Pleiotropic ABC efflux transporter of multiple drugs
GRMZM2G071705	cyclin-like F-box, F-box protein	GRMZM2G049675	Probable tuliposide A-converting enzyme b6, amyloplastic, gibberellin receptor GID1L2	GRMZM2G118490	No description available.
GRMZM2G075058	No description available.	GRMZM2G052102	Probable transcription factor PosF21	GRMZM2G125037	PATTERNING FACTOR-like protein 4
GRMZM2G076468	Cyclin-P4-1	GRMZM2G052422	aminocyclopropane-1-carboxylate oxidase	GRMZM2G125923	Arogenate dehydratase/prephenate dehydratase 6, chloroplastic
GRMZM2G076950	Pentatricopeptide repeat-containing protein At1g02150	GRMZM2G052562	Zea nodulation homolog1;Zea nodulation homolog1, esterase/lipase At5g45910	GRMZM2G126900	Probable inositol oxygenase
GRMZM2G077333	photosystem II 22 kDa protein	GRMZM2G054277	NAC transcription factor NAM	GRMZM2G127546	LOC100282233, Pyruvate dehydrogenase E1 component subunit beta
GRMZM2G079284		GRMZM2G054387	thiol-disulphide oxidoreductase DCC	GRMZM2G129146	ASPARTIC PROTEASE IN GUARD CELL 1
GRMZM2G079353	Protein DCL, chloroplastic	GRMZM2G055273	CASP-like protein Sb10g026120, CASP-like protein 11, CASP-like protein 10, UPF0497 membrane protein 11	GRMZM2G129246	2-hydroxy-acid oxidase
GRMZM2G086788	protein L6, 50S ribosomal protein L6	GRMZM2G055699	Cyanidin 3-O-glucoside 7-O-glucosyltransferase (acyl-glucose)	GRMZM2G135990	No description available.
GRMZM2G086876	No description available.	GRMZM2G056056	No description available.	GRMZM2G149636	Probable 3-ketoacyl-CoA synthase 2
GRMZM2G087103	acid aminotransferase-like protein 3, chloroplastic	GRMZM2G057733	Probable GABA transporter 2	GRMZM2G152801	Flavonol synthase/flavanone 3-hydroxylase
GRMZM2G088874	No description available.	GRMZM2G057789	H2 finger protein	GRMZM2G154628	plasma membrane intrinsic protein2;Aquaporin PIP2-4 (Plasma membrane intrinsic protein 2-4)(ZmPIP2-4)(ZmPIP2;4), Aquaporin PIP2-4, Aquaporin PIP2
GRMZM2G091790		GRMZM2G059565	No description available.	GRMZM2G158394	knotted1 induced1;knotted1 induced1, Intracellular ribonuclease LX
GRMZM2G095333	FKBP-type peptidyl-prolyl cis-trans isomerase 4	GRMZM2G060866	Anther-specific proline-rich protein APG, anther-specific proline-rich protein APG	GRMZM2G163798	WALLS ARE THIN 1
GRMZM2G095598	finger protein CONSTANS-LIKE 5	GRMZM2G062718	Probable 3-ketoacyl-CoA synthase 2	GRMZM2G165255	CASP-like protein Os03g0817100
GRMZM2G096048	No description available.	GRMZM2G063733	glyoxal oxidase, Galactose oxidase	GRMZM2G169458	LOC100280692, Aldehyde dehydrogenase family 3 member F1
GRMZM2G099467	Flavonol synthase/flavanone 3-hydroxylase	GRMZM2G067915	Probable carboxylesterase 18	GRMZM2G169654	DNA-binding protein RAV1, Putative AP2/ERF and B3 domain-containing protein Os01g0140700
GRMZM2G099802	esterase/lipase	GRMZM2G068192	Putative dual specificity tyrosine-phosphorylation-regulated kinase 3 homolog	GRMZM2G174394
GRMZM2G101274	sorting-associated protein 20 homolog 2	GRMZM2G068715	Nuclear and cytoplasmic polyadenylated RNA-binding protein PUB1, ribonucleoprotein A	GRMZM2G178693	Aquaporin PIP2, Aquaporin PIP2-5 (Plasma membrane intrinsic protein 2-5)(ZmPIP2-5)(ZmPIP2;5)(ZmPIP2a), Aquaporin PIP2-5
GRMZM2G101613	cyclin-dependent kinase inhibitor 2, Cyclin-dependent kinase inhibitor 1	GRMZM2G068955	No description available.	GRMZM2G316275	LOC100285599, Auxin-induced protein
GRMZM2G102356	Bet v I allergen, MLP-like protein 423	GRMZM2G071089	LOC100283627, Plasma membrane-associated cation-binding protein 1	GRMZM2G322953	Fructose-1,6-bisphosphatase class 1
GRMZM2G103647	Regulatory protein opaque-2, light-inducible protein CPRF-2	GRMZM2G071705	cyclin-like F-box, F-box protein	GRMZM2G325907	Trichome differentiation protein GL1, myb-like DNA-binding domain containing protein
GRMZM2G106164	No description available.	GRMZM2G072034	lipoprotein Blc	GRMZM2G336800
GRMZM2G106950	Indole-3-glycerol phosphate synthase	GRMZM2G075058	No description available.	GRMZM2G338160	No description available.
GRMZM2G107228	Lignin-forming anionic peroxidase	GRMZM2G075594	ZINC INDUCED FACILITATOR-LIKE 1	GRMZM2G341934	Lignin-forming anionic peroxidase
GRMZM2G109326	COBRA-like protein 5, brittle stalk2;brittle stalk2	GRMZM2G076950	Pentatricopeptide repeat-containing protein At1g02150	GRMZM2G344634	Acyl-CoA-binding protein, LOC100281027
GRMZM2G111136	promoter-binding-like protein 8, SBP-domain protein1	GRMZM2G077015	2H-1,4-benzoxazin-2-yl glucoside beta-D-glucosidase	GRMZM2G352678	Basic blue protein, chemocyanin
GRMZM2G111998	xylosidase/alpha-L-arabinofuranosidase 2	GRMZM2G077333	photosystem II 22 kDa protein, II 22 kDa protein, chloroplastic	GRMZM2G355752	mass early light-inducible protein, early light-induced protein
GRMZM2G113033	bisphosphate carboxylase small chain	GRMZM2G081192	Aquaporin PIP2-3, plasma membrane intrinsic protein2;Aquaporin PIP2-3 (Plasma membrane intrinsic protein 2-3)(ZmPIP2-3)(ZmPIP2;3), Aquaporin PIP2	GRMZM2G368827	Bidirectional sugar transporter SWEET11, LOC100282584
GRMZM2G114642	Protein ECERIFERUM 3, glossy1;glossy1	GRMZM2G081603	No description available.	GRMZM2G371462	No description available.
GRMZM2G117412	b binding protein 7, chloroplastic	GRMZM2G081955	tab2 protein	GRMZM2G383404	anthocyanidin 3-O-glucosyltransferase, Putative UDP-glucose flavonoid 3-O-glucosyltransferase 3
GRMZM2G118005	protein S6 alpha, chloroplastic	GRMZM2G082484	Actin, cytoplasmic	GRMZM2G389903	Arabinogalactan peptide
GRMZM2G121034	retinol dehydrogenase 12, Short-chain dehydrogenase TIC 32, chloroplastic	GRMZM2G083117	No description available.	GRMZM2G398807	cortical cell-delineating protein
GRMZM2G121128	Uncharacterized sugar kinase slr0537	GRMZM2G083176	Probable peptide/nitrate transporter At5g13400	GRMZM2G401848	cis-trans isomerase, peptidyl-prolyl cis-trans isomerase
GRMZM2G122284	RING-H2 finger protein ATL2C	GRMZM2G083788	Vesicular inhibitory amino acid transporter	GRMZM2G413017	No description available.
GRMZM2G125838	Calcineurin subunit B, calcineurin subunit B	GRMZM2G084944	No description available.	GRMZM2G416935
GRMZM2G128078	Uncharacterized membrane protein At4g09580	GRMZM2G086136	Coatomer subunit epsilon-2	GRMZM2G431156	Myb-related protein 308
GRMZM2G128986	No description available.	GRMZM2G086496	Nitrate transporter 1.1	GRMZM2G433184	disease resistance response protein 206, Dirigent protein
GRMZM2G130358	protein L31, chloroplastic	GRMZM2G086788	protein L6, 50S ribosomal protein L6	GRMZM2G443495	Glutamyl-tRNA(Gln) amidotransferase subunit A
GRMZM2G135444	protein phosphatase 2C 15	GRMZM2G088919	Anther-specific proline-rich protein APG, anther-specific proline-rich protein APG	GRMZM2G449147
GRMZM2G136106	Pectinesterase/pectinesterase inhibitor	GRMZM2G089056	No description available.	GRMZM2G459363	mannose beta-1,4-N-acetylglucosaminyltransferase 2
GRMZM2G136508	amino acid permease, acid permease BAT1 homolog	GRMZM2G089836	fructosyltransferase/2,1-fructan:2,1-fructan 1-fructosyltransferase, Beta-fructofuranosidase 1	GRMZM2G460396	Myosin-2 heavy chain, non muscle
GRMZM2G138355	nudix hydrolase 13, Nudix hydrolase 13, mitochondrial	GRMZM2G091790		GRMZM2G469898	esterase, esterase/lipase At5g45910
GRMZM2G138744	No description available.	GRMZM2G095333	FKBP-type peptidyl-prolyl cis-trans isomerase 4, FKBP-type 22 kDa peptidyl-prolyl cis-trans isomerase	GRMZM2G477340	Phosphatidylserine synthase 2
GRMZM2G140996	O-methyltransferase ZRP4, hydroxymaackiain 3-O-methyltransferase 1	GRMZM2G096252	No description available.	GRMZM2G478414	esterase/lipase, anther-specific proline-rich protein APG
GRMZM2G141383	YUCCA	GRMZM2G097841	leucoanthocyanidin reductase, Tetraketide alpha-pyrone reductase 2	GRMZM2G481261	electron carrier/ electron transporter/ iron ion binding protein
GRMZM2G142093	No description available.	GRMZM2G097851	Blue copper protein	GRMZM2G490663
GRMZM2G143392	sigma factor SIG2A	GRMZM2G099467	Flavonol synthase/flavanone 3-hydroxylase, gibberellin 20 oxidase 2 (LOC100284800), mRNA	GRMZM5G805685	Putative AP2/ERF and B3 domain-containing protein Os01g0140700
GRMZM2G143870	Nuclear and cytoplasmic polyadenylated RNA-binding protein PUB1, plastid-specific 30S ribosomal protein 2	GRMZM2G101818	No description available.	GRMZM5G836174	Inorganic pyrophosphatase 1
GRMZM2G144083	Lead, cadmium, zinc and mercury-transporting ATPase	GRMZM2G102356	Bet v I allergen, MLP-like protein 423	GRMZM5G845601	Protein IQ-DOMAIN
GRMZM2G145496	LOC100283825, protein L27	GRMZM2G102838	Plastid high chlorophyll fluorescence 136 Precursor, II stability/assembly factor HCF136, chloroplastic	GRMZM5G850015	Pyridoxal biosynthesis, pyridoxin biosynthesis protein ER1
GRMZM2G145527	No description available.	GRMZM2G103647	Regulatory protein opaque-2, light-inducible protein CPRF-2	GRMZM5G858839
GRMZM2G145962	ribosome-like protein, protein S21	GRMZM2G103755	PIT1, protein ligase MARCH3	GRMZM5G886542
GRMZM2G150791	LHCP TRANSLOCATION DEFECT	GRMZM2G103937	Anther-specific proline-rich protein APG	GRMZM5G891187	WALLS ARE THIN 1, nodulin-like protein
GRMZM2G150893	Lignin-forming anionic peroxidase	GRMZM2G104542	Nitrate transporter 1.7	GRMZM5G898347
GRMZM2G152975	Alcohol dehydrogenase class-3	GRMZM2G106164	No description available.
GRMZM2G153536	acid aminotransferase 5, chloroplastic, branched-chain-amino-acid aminotransferase	GRMZM2G106276	Homeobox-leucine zipper protein, homeobox-leucine zipper protein ATHB-4
GRMZM2G155991	protein phosphatase 2C, protein phosphatase 2C 44	GRMZM2G106462	Cytochrome c oxidoreductase, Bidirectional sugar transporter
GRMZM2G161673	protoporphyrin IX methyltransferase, chloroplastic	GRMZM2G106950	Indole-3-glycerol phosphate synthase
GRMZM2G166572	No description available.	GRMZM2G107711	No description available.
GRMZM2G171466	nascent polypeptide-associated complex alpha subunit-like protein, polypeptide-associated complex subunit alpha	GRMZM2G108766	Tubulin beta-3 chain, Tubulin beta, Tubulin beta-3 chain (Beta-3-tubulin)
GRMZM2G174975	esterase/lipase LIP-4	GRMZM2G110023	Clp protease-related protein At4g12060, chloroplastic, ATP-dependent Clp protease ATP-binding subunit clpA
GRMZM2G177518	Probable UDP-N-acetylglucosamine--peptide N-acetylglucosaminyltransferase SPINDLY	GRMZM2G113033	bisphosphate carboxylase small chain
GRMZM2G178025	glycoside transferase, six-hairpin, subgroup, Endoglucanase 10	GRMZM2G113137	Cellulose synthase A catalytic subunit, cellulose synthase6;cellulose synthase6
GRMZM2G178894	Zinc finger protein 6	GRMZM2G113967	CBL-interacting protein kinase, CBL-interacting
GRMZM2G180283	Flavanone 7-O-glucoside 2''-O-beta-L-rhamnosyltransferase	GRMZM2G114153	FIP1, GEM-like protein
GRMZM2G301908	fasciclin-like arabinogalactan protein 10, Fasciclin-like arabinogalactan protein	GRMZM2G114356	proline-rich protein, Proline-rich protein 2
GRMZM2G328908	No description available.	GRMZM2G114751	WAT1-related protein At4g28040
GRMZM2G357112	No description available.	GRMZM2G117412	b binding protein 7, chloroplastic
GRMZM2G361115	No description available.	GRMZM2G118243	Pleiotropic ABC efflux transporter of multiple drugs
GRMZM2G363540	Glutathione transferase GST 23, glutathione S-transferase GST 26	GRMZM2G119316	protein DnaJ
GRMZM2G368827	Bidirectional sugar transporter SWEET11, LOC100282584	GRMZM2G119517	uridylyltransferase/uridylyl-removing enzyme
GRMZM2G381739	ASPARTIC PROTEASE IN GUARD CELL 1	GRMZM2G123246	NAC transcription factor NAM
GRMZM2G398807	cortical cell-delineating protein	GRMZM2G124644
GRMZM2G402092	No description available.	GRMZM2G125918	Osmotin-like protein
GRMZM2G415491	box ATP-dependent RNA helicase 3, chloroplastic	GRMZM2G125923	Arogenate dehydratase/prephenate dehydratase 6, chloroplastic
GRMZM2G423831	Replicase polyprotein	GRMZM2G126900	Probable inositol oxygenase
GRMZM2G428391	protein DnaK, heat shock cognate 70 kDa protein 2	GRMZM2G127546	LOC100282233, Pyruvate dehydrogenase E1 component subunit beta
GRMZM2G438524	Pentatricopeptide repeat-containing protein At5g46580, chloroplastic	GRMZM2G127853	glucan endo-1,3-beta-glucosidase 4, endo-1,3-beta-glucosidase-like protein
GRMZM2G444034	No description available.	GRMZM2G129146	ASPARTIC PROTEASE IN GUARD CELL 1
GRMZM2G444683		GRMZM2G129513	malate dehydrogenase6;Malate dehydrogenase [NADP], chloroplastic Precursor (EC 1.1.1.82)(NADP-MDH), Malate dehydrogenase [NADP], chloroplastic, Malate dehydrogenase [NADP], chloroplastic
GRMZM2G467907	Nuclear and cytoplasmic polyadenylated RNA-binding protein PUB1	GRMZM2G132069	phosphofructokinase 4, chloroplastic, 6-phosphofructokinase 2
GRMZM2G478212	Plastidal glycolate/glycerate translocator 1, chloroplastic, lrgB-like family protein	GRMZM2G132509	No description available.
GRMZM5G826801	protein L7/L12	GRMZM2G133175	adhesive/proline-rich protein
GRMZM5G845878		GRMZM2G135501	No description available.
GRMZM5G847216	No description available.	GRMZM2G136106	Pectinesterase/pectinesterase inhibitor
GRMZM5G850015	pyridoxin biosynthesis protein ER1	GRMZM2G137864	Arabinogalactan peptide
GRMZM5G851051	NADPH dehydrogenase complex	GRMZM2G137954	Bidirectional sugar transporter SWEET4
GRMZM5G854138	Abscisic stress-ripening protein, abscisic stress ripening protein 2	GRMZM2G138744	No description available.
GRMZM5G860761	endo-1,3-beta, Glucan endo-1,3-beta-glucosidase 4	GRMZM2G140032	No description available.
GRMZM5G887851		GRMZM2G142093	No description available.
GRMZM5G897926	No description available.	GRMZM2G144083	Lead, cadmium, zinc and mercury-transporting ATPase
		GRMZM2G144155	Probable methyltransferase, ankyrin protein kinase-like
		GRMZM2G144581	Bidirectional sugar transporter SWEET4
		GRMZM2G145374	Postreplication repair E3 ubiquitin-protein ligase RAD18
		GRMZM2G149636	Probable 3-ketoacyl-CoA synthase 2
		GRMZM2G151738	Pollen-specific leucine-rich repeat extensin-like protein
		GRMZM2G152796	IAA14 - auxin-responsive Aux/IAA family member, Auxin-responsive protein
		GRMZM2G152801	Flavonol synthase/flavanone 3-hydroxylase
		GRMZM2G153358	seven-transmembrane-domain protein 1, Bidirectional sugar transporter
		GRMZM2G154628	plasma membrane intrinsic protein2;Aquaporin PIP2-4 (Plasma membrane intrinsic protein 2-4)(ZmPIP2-4)(ZmPIP2;4), Aquaporin PIP2-4, Aquaporin PIP2
		GRMZM2G155348	Probable glycerol-3-phosphate dehydrogenase [NAD(+)] 3, cytosolic
		GRMZM2G158394	knotted1 induced1;knotted1 induced1, Intracellular ribonuclease LX
		GRMZM2G162276	No description available.
		GRMZM2G163200	Putative GATA transcription factor 13
		GRMZM2G165255	CASP-like protein Os03g0817100
		GRMZM2G167387	No description available.
		GRMZM2G174315	Sn1-specific diacylglycerol lipase alpha
		GRMZM2G174394
		GRMZM2G179703	Microtubule-actin cross-linking factor 1
		GRMZM2G180251	No description available.
		GRMZM2G180283	Flavanone 7-O-glucoside 2''-O-beta-L-rhamnosyltransferase
		GRMZM2G302171	No description available.
		GRMZM2G310947	cell Division Protein AAA ATPase family, metalloprotease FTSH
		GRMZM2G313643	receptor-like kinase protein THICK TASSEL DWARF1
		GRMZM2G316275	LOC100285599, Auxin-induced protein
		GRMZM2G317743	No description available.
		GRMZM2G319947	No description available.
		GRMZM2G322953	Fructose-1,6-bisphosphatase class 1
		GRMZM2G328908	No description available.
		GRMZM2G336800
		GRMZM2G338160	No description available.
		GRMZM2G339866	No description available.
		GRMZM2G341934	Lignin-forming anionic peroxidase
		GRMZM2G344163	Putative chloride channel-like protein CLC-g
		GRMZM2G346138	Probable methyltransferase
		GRMZM2G351977	b binding protein of LHCII type I, chloroplastic
		GRMZM2G352678	Basic blue protein, chemocyanin
		GRMZM2G355752	mass early light-inducible protein, early light-induced protein
		GRMZM2G368698	LOC100286362, wall / vacuolar inhibitor of fructosidase 2
		GRMZM2G368827	Bidirectional sugar transporter SWEET11, LOC100282584
		GRMZM2G372102	36.4 kDa proline-rich protein
		GRMZM2G398807	cortical cell-delineating protein
		GRMZM2G413017
		GRMZM2G416935	No description available.
		GRMZM2G421463	LysM domain-containing GPI-anchored protein 1
		GRMZM2G428518	Maltase-glucoamylase, intestinal
		GRMZM2G433184	disease resistance response protein 206, Dirigent protein
		GRMZM2G460396	Myosin-2 heavy chain, non muscle
		GRMZM2G469898	esterase, esterase/lipase At5g45910
		GRMZM2G474462	Protein hook
		GRMZM2G476230	No description available.
		GRMZM2G477340	Phosphatidylserine synthase 2
		GRMZM2G477603
		GRMZM2G478414	esterase/lipase, anther-specific proline-rich protein APG
		GRMZM2G481261	electron carrier/ electron transporter/ iron ion binding protein
		GRMZM2G490663
		GRMZM2G542292
		GRMZM5G800211	No description available.
		GRMZM5G840145	LOC677667, Probable trehalose-phosphate phosphatase
		GRMZM5G850015	Pyridoxal biosynthesis, pyridoxin biosynthesis protein ER1
		GRMZM5G851051	H-quinone oxidoreductase subunit L
		GRMZM5G858839
		GRMZM5G859526	No description available.
		GRMZM5G860761	endo-1,3-beta, Glucan endo-1,3-beta-glucosidase 4
		GRMZM5G886542
		GRMZM5G891846
		GRMZM5G896177
D: mild drought; W: well-watered; DZ: division zone; TZ: transition zone; EZ: expansion zone

## Sheet: (D)
(D) GO enrichment for the genes that were downregulated by mild drought.
P_value	D versus W at DZ	P_value	D versus W at TZ	P_value	D versus W at EZ
7.8e-06	photosynthesis	1.96e-06	photosynthesis, light reaction	0.000409	hydrogen peroxide transmembrane transport
3.64e-05	plastid organization	8.71e-06	response to blue light	0.000727	lipid metabolic process
5.05e-05	response to bacterium	3.41e-05	response to far red light	0.0013	response to light stimulus
9.46e-05	defense response to bacterium	4.56e-05	response to red light	0.0027	small molecule biosynthetic process
0.000208	photosynthesis, light reaction	0.000137	lipid metabolic process	0.0031	response to stress
0.000216	response to red light	0.0016	hydrogen peroxide transmembrane transport	0.0043	organic acid biosynthetic process
0.000295	porphyrin-containing compound metabolic process	0.0017	response to cold	0.0043	carboxylic acid biosynthetic process
0.00062	cofactor biosynthetic process	0.0021	wax biosynthetic process	0.01	water transport
0.000755	chlorophyll metabolic process	0.0021	wax metabolic process	0.01	fluid transport
0.001	porphyrin-containing compound biosynthetic process	0.0028	carbohydrate metabolic process	0.01	response to cold
0.0011	response to cold	0.0046	response to karrikin	0.01	cuticle development
0.0033	chlorophyll biosynthetic process	0.01	oligopeptide transport	0.01	high-affinity iron ion transport
0.0041	copper ion transport	0.01	peptide transport	0.01	inositol catabolic process
0.0048	cellulose microfibril organization	0.01	copper ion transport	0.01	syringal lignin metabolic process
0.01	small molecule biosynthetic process	0.01	photosynthesis, light harvesting	0.01	syringal lignin biosynthetic process
0.01	response to blue light	0.01	viral life cycle	0.01	regulation of syringal lignin biosynthetic process
0.01	amine metabolic process	0.01	alditol phosphate metabolic process	0.01	positive regulation of syringal lignin biosynthetic process
0.01	response to karrikin	0.01	cellular response to salt stress	0.01	very long-chain fatty acid metabolic process
0.01	oxidation-reduction process	0.02	photosystem II assembly	0.01	wax biosynthetic process
0.01	photosynthetic electron transport chain	0.02	negative regulation of flavonoid biosynthetic process	0.01	wax metabolic process
0.01	response to oxidative stress	0.02	cellular response to magnesium starvation	0.01	response to osmotic stress
0.01	cellular biogenic amine metabolic process	0.02	inositol catabolic process	0.01	response to desiccation
0.01	response to gibberellin stimulus	0.02	negative regulation of microtubule polymerization	0.02	response to lipid hydroperoxide
0.01	granum assembly	0.02	response to magnesium ion	0.02	response to non-ionic osmotic stress
0.01	glycerate transmembrane transport	0.02	hexose transmembrane transport	0.02	response to hydroperoxide
0.01	negative regulation of seed germination	0.02	cellular response to potassium ion	0.02	cellular response to far red light
0.01	gibberellic acid mediated signaling pathway	0.02	negative regulation of unidimensional cell growth	0.02	response to light intensity
0.01	photosynthetic electron transport in photosystem I	0.02	cellular response to magnesium ion	0.03	response to karrikin
0.02	plastid membrane organization	0.02	cellular response to mannitol stimulus	0.03	proline catabolic process
0.02	thylakoid membrane organization	0.02	cellular response to sorbitol	0.03	response to UV-A
0.02	carboxylic acid metabolic process	0.02	intracellular transport of virus	0.03	cellular response to UV-A
0.03	secondary cell wall biogenesis	0.02	fructose export from vacuole to cytoplasm	0.03	root hair elongation
0.03	response to lipid hydroperoxide	0.02	water transport	0.04	photoprotection
0.03	response to non-ionic osmotic stress	0.02	fluid transport	0.04	organonitrogen compound biosynthetic process
0.03	oxazole or thiazole biosynthetic process	0.03	photosynthetic electron transport in photosystem I	0.04	water-soluble vitamin biosynthetic process
0.03	peptidyl-pyrromethane cofactor linkage	0.03	cuticle development	0.04	response to UV-B
0.03	response to hydroperoxide	0.04	lipid transport	0.04	response to biotic stimulus
0.03	oxazole or thiazole metabolic process	0.04	response to lipid hydroperoxide	0.04	fatty acid biosynthetic process
0.03	thiazole biosynthetic process	0.04	response to non-ionic osmotic stress	0.05	glycyl-tRNA aminoacylation
0.03	thiazole metabolic process	0.04	response to hydroperoxide	0.05	cellular copper ion homeostasis
0.03	translation	0.04	response to fatty acid	0.05	response to low fluence blue light stimulus by blue low-fluence system
0.04	protein peptidyl-prolyl isomerization	0.04	cellular response to fatty acid	0.05	hydrogen peroxide biosynthetic process
0.04	proline catabolic process	0.04	cellular response to far red light	0.05	cellular response to high light intensity
0.04	chloroplast ribulose bisphosphate carboxylase complex biogenesis	0.04	very long-chain fatty acid metabolic process	0.05	response to lipid
0.04	response to fungus	0.05	response to desiccation
0.04	organic hydroxy compound biosynthetic process	0.05	pyridine-containing compound biosynthetic process
0.05	photosynthesis, light harvesting
D: mild drought; W: well-watered; DZ: division zone; TZ: transition zone; EZ: expansion zone

## Sheet: (E)
(E) List of genes specifically downregulated by mild drought.
D versus W at DZ	annotation	D versus W at TZ	annotation	D versus W at EZ	annotation
GRMZM2G000713	No description available.	AC189795.3_FG001	No description available.	AC194425.3_FG005	No description available.
GRMZM2G000842	transcription factor TGA6 (LOC100284557), mRNA, TGACG-sequence-specific DNA-binding protein TGA	AC197146.3_FG001	control protein 45 homolog	AC197146.3_FG001	control protein 45 homolog
GRMZM2G001048	B3 domain-containing protein Os11g0197600	AC209784.3_FG007	protein DnaK	AC209784.3_FG007	protein DnaK
GRMZM2G003501	3-ketoacyl-CoA synthase	GRMZM2G000231	Acylamino-acid-releasing enzyme	AC233893.1_FG001	Selenocysteine Se-methyltransferase, Homocysteine S-methyltransferase 1 (EC 2.1.1.10)(S-methylmethionine:homocysteine methyltransferase 1)(SMM:Hcy S-methyltransferase 1)(ZmHMT-1)
GRMZM2G004012	Basic blue protein	GRMZM2G000825	No description available.	GRMZM2G000825	No description available.
GRMZM2G004160	chemocyanin, Basic blue protein	GRMZM2G001660	nucleotide-binding protein subunit gamma 3	GRMZM2G005715	No description available.
GRMZM2G010274		GRMZM2G001764	Probable peptide/nitrate transporter At2g40460	GRMZM2G008196	No description available.
GRMZM2G010356	epi-aristolochene synthase, terpene synthase 7 (LOC100281754), mRNA	GRMZM2G004012	Basic blue protein	GRMZM2G008764	Protein IQ-DOMAIN
GRMZM2G011401	BRASSINOSTEROID INSENSITIVE 1-associated receptor kinase 1	GRMZM2G005353	yabby14 protein, Protein YABBY 5	GRMZM2G009265	Putative E3 ubiquitin-protein ligase SINAT1, SINA6
GRMZM2G014844	2H-1,4-benzoxazin-2-yl glucoside beta-D-glucosidase, non-cyanogenic beta-glucosidase	GRMZM2G008444	WEB family protein At2g38370	GRMZM2G012566	No description available.
GRMZM2G016958	IAA-amino acid hydrolase ILR1-like	GRMZM2G008593	Pectinesterase/pectinesterase inhibitor, pectinesterase-2	GRMZM2G020974	shugoshin-1
GRMZM2G017087	Homeobox protein knotted-1-like, Homeotic protein knotted-1, knotted1;Homeotic protein knotted-1	GRMZM2G008764	Protein IQ-DOMAIN	GRMZM2G026558	No description available.
GRMZM2G018951	Kinesin-like protein	GRMZM2G009265	Putative E3 ubiquitin-protein ligase SINAT1, SINA6	GRMZM2G027867	Condensin complex subunit 2
GRMZM2G019686	Flowering-promoting factor 1-like protein 2, LOC100284002	GRMZM2G009479	Linoleate 9S-lipoxygenase, lipoxygenase11	GRMZM2G034828	Kinesin-like protein KIN12A, Kinesin heavy chain Fragment
GRMZM2G027056	No description available.	GRMZM2G010105	Chromatin assembly factor 1 subunit FSM, LOC100192825 (cl16119_1c), mRNA	GRMZM2G036120	Epsin-3
GRMZM2G027302	No description available.	GRMZM2G010306	Dynamin-related protein 5A	GRMZM2G042754	No description available.
GRMZM2G030831	Cytochrome P450	GRMZM2G010356	epi-aristolochene synthase, terpene synthase 7 (LOC100281754), mRNA	GRMZM2G057852	Histone H2B, Histone H2B.3, Histone H2B.3
GRMZM2G031613	phosphofructokinase 4, chloroplastic	GRMZM2G011401	BRASSINOSTEROID INSENSITIVE 1-associated receptor kinase 1	GRMZM2G061287	Cyclin-B2-1
GRMZM2G033566	Anther-specific proline-rich protein APG, anther-specific proline-rich protein APG	GRMZM2G018450		GRMZM2G062524	threonine-protein kinase TIO
GRMZM2G036262	No description available.	GRMZM2G019586	No description available.	GRMZM2G064613	activated protein kinase kinase kinase NPK1
GRMZM2G040924	P-type R2R3 Myb protein, Trichome differentiation protein GL1	GRMZM2G020974	shugoshin-1	GRMZM2G064852	Multiple C2 and transmembrane domain-containing protein 1
GRMZM2G043162	ferredoxin-1, Ferredoxin-1	GRMZM2G025592	DNA (cytosine-5)-methyltransferase 1, Putative DNA (cytosine-5)-methyltransferase CMT1, DNA (cytosine-5)-methyltransferase 1 (EC 2.1.1.37)(Chromomethylase 1)(Zea methyltransferase2)(Zmet2)(DNA cytosine methyltransferase MET2a)	GRMZM2G065205	replication licensing factor MCM7 homologue, licensing factor MCM7
GRMZM2G053503	ethylene-responsive factor-like protein 1, Ethylene-responsive transcription factor	GRMZM2G026558	No description available.	GRMZM2G065423	Rop guanine nucleotide exchange factor
GRMZM2G054115	Alliin lyase	GRMZM2G027867	Condensin complex subunit 2	GRMZM2G066528	HMG-like nucleosome/chromatin assembly factor D, Putative high mobility group protein B3-like protein
GRMZM2G055257	No description available.	GRMZM2G028151	AP2-like ethylene-responsive transcription factor	GRMZM2G068193	Cyclin-dependent kinase
GRMZM2G070442	No description available.	GRMZM2G030523	Proliferating cell nuclear antigen, proliferating cell nuclear antigen1;Proliferating cell nuclear antigen (PCNA), Proliferating cellular nuclear antigen 1	GRMZM2G071307	No description available.
GRMZM2G070825	esterase/lipase At5g45910	GRMZM2G032711	RbAp48-related WD40 repeat-containing protein prw1, nucleosome/chromatin assembly factor 104	GRMZM2G079805	Cyclopropane-fatty-acyl-phospholipid synthase
GRMZM2G080501	Seed maturation protein PM36	GRMZM2G033828	Retinoblastoma-related protein, Retinoblastoma-related protein 3, Retinoblastoma-related protein 3 (ZmRBR3)	GRMZM2G083475	Probable 125 kDa kinesin-related protein
GRMZM2G084821	No description available.	GRMZM2G036120	Epsin-3	GRMZM2G084195	Histone H4.3, Histone H4, Histone H4, Histone H4
GRMZM2G085336	protein L30, structural constituent of ribosome	GRMZM2G037189	LOC100282334	GRMZM2G085336	protein L30, structural constituent of ribosome
GRMZM2G085381	benzoxazinless1;Indole-3-glycerol phosphate lyase, chloroplastic Precursor (EC 4.1.2.8)(Indole synthase)(Tryptophan synthase alpha chain)(EC 4.2.1.20)(Benzoxazineless 1), glycerol phosphate lyase, chloroplastic, Indole-3-glycerol phosphate lyase, chloroplastic	GRMZM2G041527	MRP protein subunit POP1	GRMZM2G088874	No description available.
GRMZM2G085751	Transcription factor SPEECHLESS	GRMZM2G043242	CW-type zinc finger protein	GRMZM2G096972	Splicing factor 3B subunit 3
GRMZM2G093090	Aquaporin TIP4, Aquaporin TIP4-4 (Tonoplast intrinsic protein 4-4)(ZmTIP4-4)(ZmTIP4;4), Aquaporin TIP4-4	GRMZM2G044762	5'-triphosphate nucleotidohydrolase	GRMZM2G103955	Nuclear autoantigenic sperm protein, Putative uncharacterized proteinTPR domain containing protein ;
GRMZM2G093272	stress protein A-like protein	GRMZM2G049681	protein ClpB	GRMZM2G109448	Histone H2A, Histone H2A
GRMZM2G095382	No description available.	GRMZM2G051675	No description available.	GRMZM2G113652	Kinesin-like protein
GRMZM2G097989	glutathione transferase41;glutathione transferase41, Glutathione transferase GST 23	GRMZM2G054795	Protein YABBY 5	GRMZM2G115825	No description available.
GRMZM2G099454	26 kDa endochitinase	GRMZM2G055257	No description available.	GRMZM2G123440	No description available.
GRMZM2G106408	11-oxo-beta-amyrin 30-oxidase	GRMZM2G055464	RAD51 homolog 4, LOC100282783	GRMZM2G129147	Growth-regulating factor 3, putative growth-regulating factor 5
GRMZM2G109130	Linoleate 9S-lipoxygenase, lipoxygenase	GRMZM2G056231	Probable histone H2A variant	GRMZM2G130625	No description available.
GRMZM2G111436	syndrome ATP-dependent helicase homolog, Werner syndrome ATP-dependent helicase	GRMZM2G057852	Histone H2B, Histone H2B.3, Histone H2B.3	GRMZM2G131554	No description available.
GRMZM2G116273	Probable glutathione S-transferase GSTF2, glutathione-S-transferase1;Glutathione S-transferase 1 (EC 2.5.1.18)(GST-I)(GST-29)(GST class-phi member 1), Glutathione S-transferase 1	GRMZM2G060163	ribonucleoside-diphosphate reductase small chain, Putative ribonucleoside-diphosphate reductase small chain B	GRMZM2G132371	Probable 125 kDa kinesin-related protein
GRMZM2G126765	Probable tyrosine-protein phosphatase At1g05000, Tyrosine specific protein phosphatase family protein	GRMZM2G061287	Cyclin-B2-1	GRMZM2G133169	Scarecrow-like protein 4
GRMZM2G130149	Myb-related protein MYBAS2	GRMZM2G061624	Putative E3 ubiquitin-protein ligase SINAT1, LOC100170243	GRMZM2G137009	QWRF motif-containing protein
GRMZM2G131836	cinnamoyl CoA reductase2;cinnamoyl CoA reductase2, Cinnamoyl-CoA reductase 2	GRMZM2G062333	Zygotic DNA replication licensing factor mcm6-B	GRMZM2G138410	Bifunctional UDP-glucose 4-epimerase and UDP-xylose 4-epimerase
GRMZM2G132682	BAG family molecular chaperone regulator	GRMZM2G062524	threonine-protein kinase TIO	GRMZM2G138632	No description available.
GRMZM2G133331	TGACG-sequence-specific DNA-binding protein TGA-2.1	GRMZM2G064503	No description available.	GRMZM2G138886	Cyclin-B2-1, cyclin B2
GRMZM2G135526	L-threonine 3-dehydrogenase	GRMZM2G064613	activated protein kinase kinase kinase NPK1	GRMZM2G143817	Derlin-1.1, Derlin-1.2 (ZmDerlin1-2), Derlin-1.2
GRMZM2G136831	No description available.	GRMZM2G065205	replication licensing factor MCM7 homologue, licensing factor MCM7	GRMZM2G146143	No description available.
GRMZM2G140739	No description available.	GRMZM2G065423	Rop guanine nucleotide exchange factor	GRMZM2G150408	No description available.
GRMZM2G142315	phosphatidylinositol transfer protein CSR1, Random slug protein 5	GRMZM2G066528	HMG-like nucleosome/chromatin assembly factor D, Putative high mobility group protein B3-like protein	GRMZM2G154904	Protein TPX2
GRMZM2G147241	No description available.	GRMZM2G067373	DEP domain-containing mTOR-interacting protein	GRMZM2G158462	Nuclear and cytoplasmic polyadenylated RNA-binding protein PUB1
GRMZM2G148176	LOC100282438, 2H-1,4-benzoxazin-2-yl glucoside beta-D-glucosidase	GRMZM2G067743	putative growth-regulating factor 11, Growth-regulating factor 2	GRMZM2G158526	centromeric histone H3;centromeric histone H3
GRMZM2G152143	No description available.	GRMZM2G068193	Cyclin-dependent kinase	GRMZM2G159456	DNA binding protein, Transcription factor bHLH135
GRMZM2G156648	OTU domain-containing protein DDB_G0284757	GRMZM2G069911	Histone H1	GRMZM2G160971	Ethylene-responsive transcription factor
GRMZM2G162739	NAC domain-containing protein 67	GRMZM2G075978	Minichromosome maintenance protein 5	GRMZM2G162445	Zygotic DNA replication licensing factor mcm3
GRMZM2G163406	Salt stress-induced protein	GRMZM2G083475	Probable 125 kDa kinesin-related protein	GRMZM2G166082	ADP-ribosylation factor
GRMZM2G166413	BRASSINOSTEROID INSENSITIVE 1-associated receptor kinase 1	GRMZM2G084195	Histone H4.3, Histone H4, Histone H4, Histone H4	GRMZM2G168249	Origin recognition complex subunit 1
GRMZM2G173579	Mechanosensitive ion channel protein	GRMZM2G085336	protein L30, structural constituent of ribosome	GRMZM2G168386	Probable kinetochore protein SPC25
GRMZM2G304712	Cinnamate beta-D-glucosyltransferase, LOC100281303	GRMZM2G085751	Transcription factor SPEECHLESS	GRMZM2G168588	LysM domain-containing GPI-anchored protein 2
GRMZM2G306679	18.1 kDa class I heat shock protein	GRMZM2G091069	Inactive ubiquitin carboxyl-terminal hydrolase 17-like protein 7	GRMZM2G176047	Kinesin-like protein
GRMZM2G314667	No description available.	GRMZM2G091168	No description available.	GRMZM2G179848	No description available.
GRMZM2G327189	Dof zinc finger protein DOF1	GRMZM2G096458	Chromatin assembly factor 1 subunit FSM	GRMZM2G310955
GRMZM2G331811	pre-mRNA-splicing factor SF2, rich splicing factor 1	GRMZM2G097989	glutathione transferase41;glutathione transferase41, Glutathione transferase GST 23	GRMZM2G318849	Microtubule-associated protein SPIRAL2-like
GRMZM2G341959	flavonol 4-sulfotransferase, Cytosolic sulfotransferase	GRMZM2G100639	ROA protein 1;DNA replication licensing factor MCM3 homolog 2 (Replication origin activator 2)(ROA-2), DNA replication licensing factor MCM3 homolog 1, Zygotic DNA replication licensing factor mcm3, DNA replication licensing factor MCM3 homolog 3, DNA replication licensing factor MCM3 homolog 2	GRMZM2G325783	Protein TPX2
GRMZM2G360234	Cell surface	GRMZM2G102711	splicing factor 18	GRMZM2G331811	pre-mRNA-splicing factor SF2, rich splicing factor 1
GRMZM2G389567	Transcription factor	GRMZM2G105266	AP2 domain containing protein, Ethylene-responsive transcription factor	GRMZM2G358389
GRMZM2G394450	fructosyltransferase/2,1-fructan:2,1-fructan 1-fructosyltransferase, Beta-fructofuranosidase 1, Beta-fructofuranosidase 1 Precursor (EC 3.2.1.26)(Sucrose 1)(Invertase 1)	GRMZM2G107985	UPF0544 protein C5orf45 homolog	GRMZM2G363474	Protein CYPRO4
GRMZM2G394941	Dof zinc finger protein	GRMZM2G107987	anemia group J protein homolog	GRMZM2G369260	delta DNA polymerase, polymerase delta subunit 4
GRMZM2G424577	Caffeoylshikimate esterase	GRMZM2G108418	SCF E3 ubiquitin ligase complex F-box protein grrA	GRMZM2G378665	E2F transcription factor-like E2FE
GRMZM2G440831	No description available.	GRMZM2G108865	Dof zinc finger protein DOF3	GRMZM2G381395	RNA polymerase 2, chloroplastic/mitochondrial, RNA polymerase T phage-like 1
GRMZM5G800586	BURP domain-containing protein 3	GRMZM2G109159	Reticulon-like protein	GRMZM2G416677	No description available.
GRMZM5G802801	protein DnaK	GRMZM2G109480	B3 domain-containing protein Os03g0184500	GRMZM2G421279	Histone H4, Histone H4.3, Histone H4, Histone H4
GRMZM5G805008	ARM REPEAT PROTEIN INTERACTING WITH ABF2	GRMZM2G112210	dirigent, Dirigent protein	GRMZM2G455642	Endoglucanase 13
GRMZM5G853245	CCCH domain-containing protein 35, nucleic acid binding protein	GRMZM2G114276	BRASSINOSTEROID INSENSITIVE 1-associated receptor kinase 1	GRMZM2G463415	Epsin-3
GRMZM5G860510		GRMZM2G114552	Birk type trypsin inhibitor TI1	GRMZM2G477139	Osmotin-like protein
GRMZM5G870067	Cyanohydrin beta-glucosyltransferase	GRMZM2G115245	polymerase delta catalytic subunit	GRMZM2G480480	Abnormal spindle-like microcephaly-associated protein homolog
		GRMZM2G115825	No description available.	GRMZM2G491632	zinc finger protein 593, finger protein 593 homolog
		GRMZM2G121210	DNA topoisomerase 2	GRMZM5G804783	Mini-chromosome maintenance complex-binding protein
		GRMZM2G121262	Flap endonuclease 1, Flap endonuclease 1	GRMZM5G819523	Glutaredoxin domain-containing cysteine-rich protein 1
		GRMZM2G121543	recombination protein51 gene a;DNA repair protein RAD51 homolog A (Rad51-like protein A)(RAD51A)(ZmRAD51a), DNA repair protein RAD51 homolog A, RAD51 homolog 1	GRMZM5G821639	Protein FIZZY-RELATED, LOC100193750;hypothetical protein LOC100193750
		GRMZM2G123440	No description available.	GRMZM5G826389	LOC100282835, Thebaine 6-O-demethylase
		GRMZM2G123714	LOC100284241, endo-1,3-beta-glucosidase-like protein	GRMZM5G832491	No description available.
		GRMZM2G123920	Kinetochore protein Nuf2, nuf2 family protein	GRMZM5G867185	LOC100285628, rich splicing factor 33
		GRMZM2G125424	Beta-(1--2)glucan export ATP-binding/permease protein NdvA	GRMZM5G892879	calmodulin binding protein, Protein IQ-DOMAIN 1
		GRMZM2G126292	Replication factor C
		GRMZM2G127431	No description available.
		GRMZM2G129147	Growth-regulating factor 3, putative growth-regulating factor 5
		GRMZM2G129431	Putative E3 ubiquitin-protein ligase UBR7
		GRMZM2G130079	Histone H3.2, Histone H3.2, Histone H3
		GRMZM2G130366	Pentatricopeptide repeat-containing protein At1g80270, mitochondrial
		GRMZM2G132371	Probable 125 kDa kinesin-related protein
		GRMZM2G133169	Scarecrow-like protein 4
		GRMZM2G133952	Putative MutL protein homolog 1
		GRMZM2G136831	No description available.
		GRMZM2G138410	Bifunctional UDP-glucose 4-epimerase and UDP-xylose 4-epimerase
		GRMZM2G138632	No description available.
		GRMZM2G138886	Cyclin-B2-1, cyclin B2
		GRMZM2G141208	LOC100284360, 65-kDa microtubule-associated protein
		GRMZM2G143253	rac GTPase activating protein, Rho GTPase-activating protein 4
		GRMZM2G143817	Derlin-1.1, Derlin-1.2 (ZmDerlin1-2), Derlin-1.2
		GRMZM2G145027	Dynein light chain 1, cytoplasmic, microtubule motor
		GRMZM2G146143	No description available.
		GRMZM2G148908	Probable E3 ubiquitin-protein ligase makorin-2
		GRMZM2G150408	No description available.
		GRMZM2G152007	Mitotic checkpoint serine/threonine-protein kinase BUB1 beta
		GRMZM2G154267	epsilon subunit 2, DNA polymerase epsilon subunit 2
		GRMZM2G154904	Protein TPX2
		GRMZM2G158526	centromeric histone H3;centromeric histone H3
		GRMZM2G159110	Osmotin-like protein
		GRMZM2G159456	DNA binding protein, Transcription factor bHLH135
		GRMZM2G160971	Ethylene-responsive transcription factor
		GRMZM2G161670	No description available.
		GRMZM2G161760	No description available.
		GRMZM2G162445	Zygotic DNA replication licensing factor mcm3
		GRMZM2G162739	NAC domain-containing protein 67
		GRMZM2G163406	Salt stress-induced protein
		GRMZM2G164787	Polyubiquitin-C, polyubiquitin containing 7 ubiquitin monomers
		GRMZM2G166082	ADP-ribosylation factor
		GRMZM2G166430	No description available.
		GRMZM2G166684	cycle protein 16 homolog
		GRMZM2G168386	Probable kinetochore protein SPC25
		GRMZM2G168441	No description available.
		GRMZM2G168588	LysM domain-containing GPI-anchored protein 2
		GRMZM2G175177	LOC100273758 (pco099025), mRNA, 32 kDa subunit B
		GRMZM2G176047	Kinesin-like protein
		GRMZM2G177942	pairing protein 2 homolog, LOC100282702
		GRMZM2G179848	No description available.
		GRMZM2G180815	Rae1-like protein At1g80670, rae1-like protein
		GRMZM2G301194	Kinesin-like protein
		GRMZM2G305124	lysine N-methyltransferase ATXR6
		GRMZM2G314667	No description available.
		GRMZM2G318849	Microtubule-associated protein SPIRAL2-like
		GRMZM2G327032	Maternal DNA replication licensing factor mcm6
		GRMZM2G329710	No description available.
		GRMZM2G331811	pre-mRNA-splicing factor SF2, rich splicing factor 1
		GRMZM2G340527	Ribonucleoside-diphosphate reductase large
		GRMZM2G358389
		GRMZM2G359505	Uncharacterized RING finger protein C548.05c
		GRMZM2G360907	Pumilio homolog 6, chloroplastic
		GRMZM2G361659	E2F transcription factor-like E2FE
		GRMZM2G363474	Protein CYPRO4
		GRMZM2G369260	delta DNA polymerase, polymerase delta subunit 4
		GRMZM2G371176	Protein IQ-DOMAIN
		GRMZM2G374085	No description available.
		GRMZM2G376957	Histone H3.2, Histone H3, Histone H3.2
		GRMZM2G378665	E2F transcription factor-like E2FE
		GRMZM2G381395	RNA polymerase 2, chloroplastic/mitochondrial, RNA polymerase T phage-like 1
		GRMZM2G391795	Probable tuliposide A-converting enzyme b6, amyloplastic
		GRMZM2G400175	No description available.
		GRMZM2G421279	Histone H4, Histone H4.3, Histone H4, Histone H4
		GRMZM2G421541	protein MutS, mismatch binding protein Mus3
		GRMZM2G440831	No description available.
		GRMZM2G442170	peptide N-acetylglucosaminyltransferase 110 kDa subunit
		GRMZM2G450055	Minichromosome maintenance protein 5
		GRMZM2G455642	Endoglucanase 13
		GRMZM2G461447	Putative E3 ubiquitin-protein ligase ORTHRUS 4
		GRMZM2G463415	Epsin-3
		GRMZM2G463726	No description available.
		GRMZM2G474651	Vacuolar protein 8
		GRMZM2G477139	Osmotin-like protein
		GRMZM2G480480	Abnormal spindle-like microcephaly-associated protein homolog
		GRMZM2G492915	Histone chaperone ASF1B
		GRMZM2G495626	Cyclin-dependent kinase
		GRMZM2G529859	Protein YABBY 5
		GRMZM2G700757	Protein RecA
		GRMZM2G702036	PATTERNING FACTOR-like protein 6
		GRMZM5G800598	Multiple C2 and transmembrane domain-containing protein 2
		GRMZM5G804783	Mini-chromosome maintenance complex-binding protein
		GRMZM5G811053
		GRMZM5G819523	Glutaredoxin domain-containing cysteine-rich protein 1
		GRMZM5G821139	No description available.
		GRMZM5G821639	Protein FIZZY-RELATED, LOC100193750;hypothetical protein LOC100193750
		GRMZM5G824964	Microtubule-associated protein RP/EB family member 1A
		GRMZM5G832491	No description available.
		GRMZM5G853245	CCCH domain-containing protein 35, nucleic acid binding protein
		GRMZM5G860510
		GRMZM5G867185	LOC100285628, rich splicing factor 33
		GRMZM5G870067	Cyanohydrin beta-glucosyltransferase
		GRMZM5G887286	finger protein 511, zinc finger protein 511
		GRMZM5G897818	factor C subunit 3
D: mild drought; W: well-watered; DZ: division zone; TZ: transition zone; EZ: expansion zone

## Sheet: (F)
(F) GO enrichment for the genes that were upregulated by mild drought.
P_value	D versus W at DZ	P_value	D versus W at TZ	P_value	D versus W at EZ
0.0021	response to high light intensity	3.54e-30	DNA metabolic process	6.61e-06	microtubule-based process
0.01	response to oxygen-containing compound	5.13e-23	DNA replication	6.64e-06	DNA conformation change
0.01	regulation of RNA metabolic process	2.39e-16	cell cycle	9.51e-06	cell cycle process
0.01	response to jasmonic acid	3.42e-13	DNA replication initiation	1.41e-05	microtubule-based movement
0.01	regulation of gene expression	4.16e-13	DNA conformation change	1.71e-05	DNA replication
0.01	response to ethanol	2.42e-12	cell cycle process	2.35e-05	mitotic cell cycle
0.01	compound leaf morphogenesis	1.38e-10	chromosome organization	3.56e-05	chromatin assembly or disassembly
0.01	stomatal complex development	1.73e-10	chromatin assembly or disassembly	5.46e-05	DNA replication initiation
0.02	response to reactive oxygen species	2.55e-08	nucleosome organization	0.000242	macromolecular complex assembly
0.03	response to jasmonic acid stimulus involved in jasmonic acid and ethylene-dependent systemic resistance	5.02e-07	cell division	0.000372	DNA unwinding involved in DNA replication
0.03	regulation of mRNA splicing, via spliceosome	8.46e-07	multicellular organismal development	0.000455	nucleosome organization
0.03	response to hydrogen peroxide	1.65e-06	regulation of cell cycle	0.000965	spindle assembly
0.04	mRNA splice site selection	1.67e-06	DNA geometric change	0.0014	mitosis
		1.67e-06	DNA duplex unwinding	0.01	chromosome segregation
		6.93e-06	mitotic cell cycle	0.01	premeiotic DNA replication
		1.59e-05	DNA unwinding involved in DNA replication	0.01	rhamnogalacturonan I biosynthetic process
		3.12e-05	epidermis development	0.01	rhamnogalacturonan I metabolic process
		3.12e-05	skin development	0.02	plant-type ovary development
		3.58e-05	anatomical structure morphogenesis	0.02	ovule development
		3.68e-05	DNA recombination	0.03	embryo sac cellularization
		0.000122	double-strand break repair via homologous recombination	0.03	cell wall modification involved in abscission
		0.000122	recombinational repair	0.03	rhamnogalacturonan II biosynthetic process
		0.000126	asymmetric cell division	0.03	rhamnogalacturonan II metabolic process
		0.000283	gametophyte development	0.03	cell wall disassembly
		0.000379	stomatal complex development	0.04	cell wall modification involved in multidimensional cell growth
		0.00049	cell proliferation	0.04	regulation of mRNA splicing, via spliceosome
		0.000595	cellular developmental process	0.04	mRNA splice site selection
		0.000596	regulation of DNA metabolic process
		0.000739	regulation of meristem structural organization
		0.000894	shoot system development
		0.000958	microtubule-based process
		0.0011	cell differentiation
		0.0012	pollen development
		0.0015	nuclear division
		0.0016	cell cycle phase transition
		0.0016	mitotic cell cycle phase transition
		0.0018	stomatal complex morphogenesis
		0.0027	phyllome development
		0.0029	single organism reproductive process
		0.0036	negative regulation of biological process
		0.0038	postreplication repair
		0.0038	heterochromatin assembly
		0.0038	heterochromatin organization
		0.0047	trichome differentiation
		0.01	microtubule-based movement
		0.01	male meiosis
		0.01	positive regulation of cell cycle
		0.01	mismatch repair
		0.02	male meiosis II
		0.02	pyrimidine deoxyribonucleoside triphosphate metabolic process
		0.02	specification of organ position
		0.02	stomatal complex formation
		0.02	detection of temperature stimulus
		0.02	dUTP metabolic process
		0.02	anther dehiscence
		0.02	negative regulation of developmental process
		0.03	growth
		0.03	response to ionizing radiation
		0.03	response to high light intensity
		0.03	tRNA 5'-leader removal
		0.03	premeiotic DNA replication
		0.03	rhamnogalacturonan I biosynthetic process
		0.03	rhamnogalacturonan I metabolic process
		0.03	DNA methylation on cytosine within a CNG sequence
		0.03	translesion synthesis
		0.03	cell size control checkpoint
		0.03	error-prone translesion synthesis
		0.03	DNA biosynthetic process
		0.03	C-5 methylation of cytosine
		0.04	cell fate specification
		0.04	chromosome segregation
		0.05	mitotic recombination
		0.05	generative cell differentiation
		0.05	regulation of stem cell maintenance
		0.05	regulation of stem cell differentiation
D: mild drought; W: well-watered; DZ: division zone; TZ: transition zone; EZ: expansion zone
