# Supplementary material for: The reduction in maize leaf growth under mild drought affects the transition between cell division and cell expansion and cannot be restored by elevated gibberellic acid levels
Source: Plant Biotechnol J. 2017 Sep 4;16(2):615–27. doi: 10.1111/pbi.12801 (PMC5787831; doi:10.1111/pbi.12801)
Supplement: Supplementary file 3 — Table S3 List of E2F/DP targets that were specifically up‐regulated at the TZ1 by mild drought stress. [file PBI-16-615-s001.xlsx]

## Sheet: Sheet1
Supplementary Table S4. List of E2F/DP targets that were specifically up-regulated at the TZ1 by mild drought stress.
maize gene ID	FDR_D versus W at TZ	FC_D versus W at TZ	gene annotation
GRMZM2G177942	0	2.42796	AHP2, Encodes the Arabidopsis Hop2 homologue. In other species, Hop2 is proposed to be involved in inter-homolog bias in double strand break repair.
GRMZM2G108418	0	3.14303
GRMZM2G378665	0	3.15531	DEL1, E2F-like protein, an inhibitor of the endocycle, preserves the mitotic state of proliferating cells by suppressing transcription of genes that are required for cells to enter the DNA endoreduplication cycle.
GRMZM5G897818	0	2.40525	embryo defective, A locus involved in embryogenesis. Mutations in this locus result in embryo lethality.
GRMZM2G361659	0	4.18114	DEL1, E2F-like protein, an inhibitor of the endocycle, preserves the mitotic state of proliferating cells by suppressing transcription of genes that are required for cells to enter the DNA endoreduplication cycle.
GRMZM2G115245	0	3.29962	FUNCTIONS IN: DNA-directed DNA polymerase activity,
GRMZM2G154267	1e-08	2.8276	CYCLOPS2, Encodes a protein with similarity to DNA polymerase epsilon subunit B an essential gene that is required for DNA replication. Homozygous mutants are embryo lethal. Expressed in meristematic , rapidly dividing regions.
GRMZM2G100639	2e-08	2.55848	MINICHROMOSOME MAINTENANCE 3 (MCM3); FUNCTIONS IN: nucleoside-triphosphatase activity, DNA-dependent ATPase activity, DNA binding, nucleotide binding, ATP binding; INVOLVED IN: cell proliferation,
GRMZM2G340527	4e-08	1.73216	encodes large subunit of ribonucleotide reductase involved in the production of deoxyribonucleoside triphosphates (dNTPs) for DNA replication and repair
GRMZM2G121543	6e-08	2.07569	RAD51, Encodes a homolog of yeast RAD51. Its mRNA is most abundant in early flower buds and is expressed at high levels in exponentially growing cells in suspension cultures and is induced in response to gamma radiation.
GRMZM2G044762	1.9e-07	2.16191	DUTP-PYROPHOSPHATASE-LIKE 1 (DUT1); FUNCTIONS IN: hydrolase activity, dUTP diphosphatase activity; INVOLVED IN: DNA repair, 2'-deoxyribonucleotide metabolic process;
GRMZM5G804783	3.5e-07	2.66923	ETG1, Encodes a nuclear localized target of E2Fa-DPa, transcription factors controlling cell cycle progression. Required for sister chromatid cohesion and DNA repair.
GRMZM2G421541	5.2e-07	1.67098	MSH6, encodes a DNA mismatch repair homolog of human MutS gene, MSH6. There are four MutS genes in Arabidopsis, MSH2, MSH3, MSH6, and MSH7, which all act as heterodimers and bind to 51-mer duplexes.
GRMZM2G062333	6.6e-07	1.97753	MCM6, MINICHROMOSOME MAINTENANCE 6 (MCM6); FUNCTIONS IN: DNA-dependent ATPase activity, DNA binding, ATP binding; INVOLVED IN: cell proliferation, DNA-dependent DNA replication initiation, DNA unwinding involved in replication; LOCATED IN: nuclear chromatin; EXPRESSED IN: shoot apex; EXPRESSED DURING: IL.00 inflo
GRMZM2G162445	7.5e-07	2.96548	MCM3, MINICHROMOSOME MAINTENANCE 3 (MCM3); FUNCTIONS IN: nucleoside-triphosphatase activity, DNA-dependent ATPase activity, DNA binding, nucleotide binding, ATP binding; INVOLVED IN: cell proliferation, DNA-dependent DNA replication initiation, DNA unwinding involved in replication; LOCATED IN: nuclear chromatin; EXPRESSED IN: 23 plant structures; EXPRESSED DURING: 16 growth stages; CONTAINS Inte…
GRMZM2G450055	7.7e-07	1.86543	MCM5
GRMZM2G019586	9.9e-07	3.45059
GRMZM2G121262	1.45e-06	3.65744	5'-3' exonuclease family protein; FUNCTIONS IN: 5'-3' exonuclease activity, DNA binding, catalytic activity, nuclease activity; INVOLVED IN: DNA repair;
GRMZM2G065205	1.86e-06	3.39642	PROLIFERA, Member of the minichromosome maintenance complex, involved in DNA replication initiation. Abundant in proliferating and endocycling tissues. Localized in the nucleus during G1, S and G2 phases of the cell cycle, and are released into the cytoplasmic compartment during mitosis.
GRMZM2G123440	2.84e-06	2.85957
GRMZM2G129431	4.41e-06	3.26725
GRMZM2G327032	1.996e-05	1.76501	MCM4
AC197146.3_FG001	2.53e-05	2.73531	CDC45
GRMZM2G033828	3.718e-05	1.90089	RBR1, Encodes a retinoblastoma homologue RETINOBLASTOMA-RELATED protein (RBR or RBR1). RBR controls nuclear proliferation in the female gametophyte.
GRMZM2G175177	4.29e-05	2.99863	Encodes a component of Replication Protein A. Component of transcriptional gene silencing which does not affect endogenous small RNA accumulation nor DNA methylation. Localized in the nucleus. Involved in DNA repair. Interacts physically with ROS1.
GRMZM2G075978	0.00010842	1.61171	MCM5
GRMZM2G126292	0.00053193	4.94983	embryo defective, Encodes a protein with high homology to the Replication Factor C, Subunit 3 (RFC3) of yeast and other eukaryotes. rfc3 mutants are hypersensitive to salicylic acid and exhibit enhanced induction of PR genes and resistance against virulent oomycete Hyaloperonospora arabidopsidis Noco2. The enhanced pathogen resistance in the mutant is NPR1-independent.
GRMZM2G060163	0.0009526	2.02267	ATTSO2, Encodes one of the 3 ribonucleotide reductase (RNR) small subunit genes. TSO2 transcription occurs predominantly at the S-phase of the cell cycle and its expression pattern is consistent with its role in dNDP biosynthesis during DNA replication in actively dividing cells. Critical for cell cycle progression, DNA damage repair and plant development.
GRMZM2G010105	0.00132279	2.16813	FAS1, Chromatin Assembly Factor-1 (CAF-1) p150 subunit. Mutants have reduced heterochromatin content. In Arabidopsis, the three CAF-1 subunits are encoded by FAS1, FAS2 and, most likely, MSI1, respectively. Mutations in FAS1 or FAS2 lead to increased frequency of homologous recombination and T-DNA integration in Arabidopsis.
GRMZM2G305124	0.00361829	1.98056	ATXR6, Encodes a SET-domain protein, a H3K27 monomethyltransferases required for chromatin structure and gene silencing. Regulates heterochromatic DNA replication. Contains a PCNA-binding domain. ATXR6 accumulates preferentially during the late G1 or S phase, suggesting that it plays a role in cell-cycle regulation or progression.
GRMZM2G096458	0.00600899	1.93967	FAS1, Chromatin Assembly Factor-1 (CAF-1) p150 subunit. Mutants have reduced heterochromatin content. In Arabidopsis, the three CAF-1 subunits are encoded by FAS1, FAS2 and, most likely, MSI1, respectively. Mutations in FAS1 or FAS2 lead to increased frequency of homologous recombination and T-DNA integration in Arabidopsis.
FDR: false discovery rate; FC: fold change; D:mild drought; W: well-watered; TZ: transition zone
